# Supplementary material for: The Genomic Capabilities of Microbial Communities Track Seasonal Variation in Environmental Conditions of Arctic Lagoons
Source: Front Microbiol. 2021 Feb 12;12:601901. doi: 10.3389/fmicb.2021.601901 (PMC7906997; doi:10.3389/fmicb.2021.601901)
Supplement: Supplementary file 2 [file Data_Sheet_1.zip]

Archive with 10 entries (9 files):
- Baker_et_al_2021_Supplementary_Tables/
- Baker_et_al_2021_Supplementary_Tables/Baker_et_al_2021_Supplementary_table_S1_metagenome_metadata_and_raw_count_data.xlsx.zip
- __MACOSX/Baker_et_al_2021_Supplementary_Tables/._Baker_et_al_2021_Supplementary_table_S1_metagenome_metadata_and_raw_count_data.xlsx.zip
- Baker_et_al_2021_Supplementary_Tables/Baker_et_al_2021_Supplementary_table_S2_environmental_data.csv
- __MACOSX/Baker_et_al_2021_Supplementary_Tables/._Baker_et_al_2021_Supplementary_table_S2_environmental_data.csv
- Baker_et_al_2021_Supplementary_Tables/Baker_et_al_2021_Supplementary_table_S3_indicator_numbers.csv
- __MACOSX/Baker_et_al_2021_Supplementary_Tables/._Baker_et_al_2021_Supplementary_table_S3_indicator_numbers.csv
- Baker_et_al_2021_Supplementary_Tables/Baker_et_al_2021_Supplementary_tables_S4-S12.xlsx
- __MACOSX/Baker_et_al_2021_Supplementary_Tables/._Baker_et_al_2021_Supplementary_tables_S4-S12.xlsx
- Baker_et_al_2021_Supplementary_Tables/Icon
