# Supplementary material for: The Genomic Capabilities of Microbial Communities Track Seasonal Variation in Environmental Conditions of Arctic Lagoons
Source: Front Microbiol. 2021 Feb 12;12:601901. doi: 10.3389/fmicb.2021.601901 (PMC7906997; doi:10.3389/fmicb.2021.601901)
Supplement: Supplementary file 2 [file Data_Sheet_1.zip › Baker_et_al_2021_Supplementary_Tables/Baker_et_al_2021_Supplementary_table_S2_environmental_data.csv]

Supplemental Table S2. Location and environmental data associated with metagenome samples.
			(degrees N)	(degrees W)					(ä)	(milligrams per liter)	(milligrams per liter)	(micromolar)	(micromolar)	(x 10^8 cells/L)	(micrograms per liter)	(ä)	(micrograms per liter)	(ä)	(micrograms per liter)	(degrees C)	(PSU)	(percent saturation)	(milligrams per liter)	(pH units)	(fluorescence)
Unique Name	Site name	Station name	Latitude	Longitude	Year	Month	Day	Depth	H2O-delta18O	DOC	TDN	NO3	NH4	Bacteria	POC	POC-delta13C	PN	PN-delta15N	chlorophyll a	Temperature	Salinity	DO%	DOmgL	pH	Chl.sonde
BP-Apr	Bernard Point Dew Line	BPDL	70.136	-143.637	2012	April	22	2	-3.3	0.97	0.08	0.7	0	1.53	43.2	-27.9	5	5.4	0.1	-1.78	31.38	108.9	13.41	7.76	0
BP-June	Bernard Point Dew Line	BPDL	70.136	-143.637	2012	June	26	2	-11.8	2.18	0.1	0	1	4.24	575.9	-26.4	90.6	5.5	3.7	1.55	4.49	105.8	14.35	7.39	5
BP-Aug	Bernard Point Dew Line	BPDL	70.136	-143.637	2012	August	15	1	-3.1	0.86	0.09	0	0	3.58	118.6	-29.1	14.4	7.3	0.2	-0.7	29.55	111.6	13.45	7.24	0.6
JA-Apr	Jago Lagoon	JA-A	70.107	-143.443	2012	April	18	2	-3.2	0.92	0.09	0.4	0	1.26	48	-27.4	6.2	5.2	0.1	-1.77	31.26	115.6	14.2	7.9	0
JA-June	Jago Lagoon	JA-2	70.11	-143.427	2012	June	27	2	-14.3	2.52	0.08	0	0	4.1	464.6	-28.2	73.1	4.1	2.4	2.93	3.48	107.3	14.13	7.87	3.2
JA-Aug	Jago Lagoon	JA-2	70.11	-143.427	2012	August	11	1	-5.4	0.93	0.07	0	0	9.25	145.2	-28.5	26.4	5.5	0.2	8.27	22.09	106.5	10.82	8	1.5
KA-Apr	Kaktovik Lagoon	KA-A	70.089	-143.623	2012	April	17	2	-3.7	1.44	0.29	4	4.8	6.13	106	-24.1	15.2	6.8	0	-2.36	42.05	74.2	8.64	7.31	0.8
KA-June	Kaktovik Lagoon	KA-4	70.109	-143.599	2012	June	29	2	-12.3	2.37	0.1	0	0	4.85	436.3	-27.2	65.3	5.7	2.4	3.41	3.91	107.4	13.95	7.7	2.7
KA-Aug	Kaktovik Lagoon	KA-2	70.101	-143.578	2012	August	7	1	-7	1.25	0.12	0	0	24.9	229.5	-28.1	40.5	7.9	0.2	11.53	22.96	83.4	7.9	8.04	2
