# Supplementary material for: The Genomic Capabilities of Microbial Communities Track Seasonal Variation in Environmental Conditions of Arctic Lagoons
Source: Front Microbiol. 2021 Feb 12;12:601901. doi: 10.3389/fmicb.2021.601901 (PMC7906997; doi:10.3389/fmicb.2021.601901)
Supplement: Supplementary file 2 [file Data_Sheet_1.zip › Baker_et_al_2021_Supplementary_Tables/Baker_et_al_2021_Supplementary_table_S3_indicator_numbers.csv]

Supplemental Table S3. The number of indicator genes in KEGG pathways for each sampling period identified with the function multipatt (multi-level pattern analysis) in the indicspecies package available through R.
	Pathway	August	June	April
1	Pentose and glucuronate interconversions	2	15	1
2	Butanoate metabolism	0	10	10
3	Porphyrin and chlorophyll metabolism	12	0	10
4	Glycolysis / Gluconeogenesis	0	8	14
5	Propanoate metabolism	1	14	8
6	Degradation of aromatic compounds	0	10	14
7	Starch and sucrose metabolism	0	23	4
8	Pyruvate metabolism	0	15	12
9	Fructose and mannose metabolism	2	20	6
10	RNA transport	0	0	11
11	Glycine, serine and threonine metabolism	0	2	11
12	DNA replication	2	1	11
13	RNA polymerase	3	0	13
14	Ribosome	0	1	27
15	Biosynthesis of amino acids	3	8	22
16	Photosynthesis	1	13	0
17	Nitrogen metabolism	0	13	8
18	Oxidative phosphorylation	0	13	11
19	Carbon fixation pathways in prokaryotes	1	4	20
20	Methane metabolism	0	14	21
21	Carbon metabolism	0	22	32
22	Phosphotransferase system (PTS)	0	12	1
23	Biofilm formation Pseudomonas aeruginosa	0	14	0
24	Quorum sensing	1	17	3
25	ABC transporters	4	58	7
26	Two-component system	15	68	13
