# Supplementary material for: The Genomic Capabilities of Microbial Communities Track Seasonal Variation in Environmental Conditions of Arctic Lagoons
Source: Front Microbiol. 2021 Feb 12;12:601901. doi: 10.3389/fmicb.2021.601901 (PMC7906997; doi:10.3389/fmicb.2021.601901)
Supplement: Supplementary file 2 [file Data_Sheet_1.zip › Baker_et_al_2021_Supplementary_Tables/Baker_et_al_2021_Supplementary_tables_S4-S12.xlsx]

## Sheet: Supplemental_table_S4_mobility_
Supplemental Table S4. Information on individual coding sequences (CDS) that were annotated to mobility and chemotaxis genes belonging to the KEGG reference pathway "Two Component System" (map02020) including phylogenetic and functional (KEGG) annotations, and transcripts per million (TPM) of raw DNA sequences that mapped to each CDS.
	KEGG	month	kingdom	phylum	class	order	family	genus	mean_TPM	sd_TPM	KEGG Annotation
1	K00575	April	Bacteria	Bacteroidetes	Bacteroidia	Bacteroidales	Rikenellaceae	Acetobacteroides	4.33481	2.93439	cheR; chemotaxis protein methyltransferase CheR [EC:2.1.1.80]
2	K00575	April	Bacteria	Bacteroidetes	Cytophagia	Cytophagales	Cytophagaceae	Ekhidna	2.11499	2.3236	cheR; chemotaxis protein methyltransferase CheR [EC:2.1.1.80]
3	K00575	April	Bacteria	Bacteroidetes	Cytophagia	Cytophagales	Cytophagaceae	Marinoscillum	8.92291	11.3903	cheR; chemotaxis protein methyltransferase CheR [EC:2.1.1.80]
4	K00575	April	Bacteria	Bacteroidetes	Cytophagia	Cytophagales	Cytophagaceae	Sporocytophaga	3.47073	4.35736	cheR; chemotaxis protein methyltransferase CheR [EC:2.1.1.80]
5	K00575	April	Bacteria	Bacteroidetes	Saprospiria	Saprospirales	Saprospiraceae	Aureispira	8.78824	11.7983	cheR; chemotaxis protein methyltransferase CheR [EC:2.1.1.80]
6	K00575	April	Bacteria	Bacteroidetes	Sphingobacteriia	Sphingobacteriales	Sphingobacteriaceae	Mucilaginibacter	3.85697	3.71006	cheR; chemotaxis protein methyltransferase CheR [EC:2.1.1.80]
7	K00575	April	Bacteria	Cyanobacteria	unclassified Cyanobacteria	Oscillatoriales	Microcoleaceae	Microcoleus	5.22831	7.11557	cheR; chemotaxis protein methyltransferase CheR [EC:2.1.1.80]
8	K00575	April	Bacteria	Firmicutes	Bacilli	Bacillales	Bacillaceae	Bacillus	5.90939	4.03208	cheR; chemotaxis protein methyltransferase CheR [EC:2.1.1.80]
9	K00575	April	Bacteria	Firmicutes	Bacilli	Bacillales	Paenibacillaceae	Paenibacillus	1.96013	0.651807	cheR; chemotaxis protein methyltransferase CheR [EC:2.1.1.80]
10	K00575	April	Bacteria	Firmicutes	Clostridia	Halanaerobiales	Halobacteroidaceae	Candidatus Frackibacter	1.18343	0.735291	cheR; chemotaxis protein methyltransferase CheR [EC:2.1.1.80]
11	K00575	April	Bacteria	Firmicutes	Tissierellia	unclassified Tissierellia	unclassified Tissierellia	Sedimentibacter	2.0482	1.36145	cheR; chemotaxis protein methyltransferase CheR [EC:2.1.1.80]
12	K00575	April	Bacteria	Nitrospirae	Nitrospira	Nitrospirales	Nitrospiraceae	Nitrospira	2.38114	1.5503	cheR; chemotaxis protein methyltransferase CheR [EC:2.1.1.80]
13	K00575	April	Bacteria	Proteobacteria	Alphaproteobacteria	Rhizobiales	Rhizobiaceae	Rhizobium	2.31226	1.48979	cheR; chemotaxis protein methyltransferase CheR [EC:2.1.1.80]
14	K00575	April	Bacteria	Proteobacteria	Alphaproteobacteria	Rhodobacterales	Rhodobacteraceae	Ahrensia	7.33062	8.21951	cheR; chemotaxis protein methyltransferase CheR [EC:2.1.1.80]
15	K00575	April	Bacteria	Proteobacteria	Alphaproteobacteria	Rhodobacterales	Rhodobacteraceae	Thalassobius	2.0065	1.32832	cheR; chemotaxis protein methyltransferase CheR [EC:2.1.1.80]
16	K00575	April	Bacteria	Proteobacteria	Alphaproteobacteria	Rhodospirillales	Acetobacteraceae	Rhodopila	2.73077	2.56169	cheR; chemotaxis protein methyltransferase CheR [EC:2.1.1.80]
17	K00575	April	Bacteria	Proteobacteria	Alphaproteobacteria	Rhodospirillales	Rhodospirillaceae	Dongia	1.17167	0.745959	cheR; chemotaxis protein methyltransferase CheR [EC:2.1.1.80]
18	K00575	April	Bacteria	Proteobacteria	Alphaproteobacteria	Rhodospirillales	Rhodospirillaceae	Novispirillum	2.32347	1.65454	cheR; chemotaxis protein methyltransferase CheR [EC:2.1.1.80]
19	K00575	April	Bacteria	Proteobacteria	Alphaproteobacteria	Rhodospirillales	Rhodospirillaceae	Phaeospirillum	2.64144	NA	cheR; chemotaxis protein methyltransferase CheR [EC:2.1.1.80]
20	K00575	April	Bacteria	Proteobacteria	Alphaproteobacteria	unclassified Alphaproteobacteria	unclassified Alphaproteobacteria	unclassified Alphaproteobacteria	2.53567	2.0017	cheR; chemotaxis protein methyltransferase CheR [EC:2.1.1.80]
21	K00575	April	Bacteria	Proteobacteria	Betaproteobacteria	Burkholderiales	Comamonadaceae	Hydrogenophaga	0.353681	NA	cheR; chemotaxis protein methyltransferase CheR [EC:2.1.1.80]
22	K00575	April	Bacteria	Proteobacteria	Betaproteobacteria	Burkholderiales	Comamonadaceae	Variovorax	2.6062	1.91461	cheR; chemotaxis protein methyltransferase CheR [EC:2.1.1.80]
23	K00575	April	Bacteria	Proteobacteria	Betaproteobacteria	Burkholderiales	unclassified Burkholderiales	Roseateles	4.29355	6.70116	cheR; chemotaxis protein methyltransferase CheR [EC:2.1.1.80]
24	K00575	April	Bacteria	Proteobacteria	Betaproteobacteria	Burkholderiales	unclassified Burkholderiales	Sphaerotilus	4.34857	NA	cheR; chemotaxis protein methyltransferase CheR [EC:2.1.1.80]
25	K00575	April	Bacteria	Proteobacteria	Betaproteobacteria	Nitrosomonadales	Methylophilaceae	Methylovorus	0.538987	NA	cheR; chemotaxis protein methyltransferase CheR [EC:2.1.1.80]
26	K00575	April	Bacteria	Proteobacteria	Betaproteobacteria	Nitrosomonadales	Methylophilaceae	unclassified Methylophilaceae	4.74317	NA	cheR; chemotaxis protein methyltransferase CheR [EC:2.1.1.80]
27	K00575	April	Bacteria	Proteobacteria	Betaproteobacteria	unclassified Betaproteobacteria	unclassified Betaproteobacteria	unclassified Betaproteobacteria	0.244441	0.0966139	cheR; chemotaxis protein methyltransferase CheR [EC:2.1.1.80]
28	K00575	April	Bacteria	Proteobacteria	Deltaproteobacteria	Desulfovibrionales	Desulfonatronaceae	Desulfonatronum	10.0045	NA	cheR; chemotaxis protein methyltransferase CheR [EC:2.1.1.80]
29	K00575	April	Bacteria	Proteobacteria	Deltaproteobacteria	Desulfovibrionales	Desulfovibrionaceae	Desulfocurvus	26.205	NA	cheR; chemotaxis protein methyltransferase CheR [EC:2.1.1.80]
30	K00575	April	Bacteria	Proteobacteria	Deltaproteobacteria	Desulfuromonadales	Desulfuromonadaceae	Desulfuromonas	4.8731	2.14103	cheR; chemotaxis protein methyltransferase CheR [EC:2.1.1.80]
31	K00575	April	Bacteria	Proteobacteria	Deltaproteobacteria	Desulfuromonadales	Geobacteraceae	Geobacter	2.46289	2.06865	cheR; chemotaxis protein methyltransferase CheR [EC:2.1.1.80]
32	K00575	April	Bacteria	Proteobacteria	Epsilonproteobacteria	Campylobacterales	Helicobacteraceae	Sulfurimonas	1.95383	NA	cheR; chemotaxis protein methyltransferase CheR [EC:2.1.1.80]
33	K00575	April	Bacteria	Proteobacteria	Gammaproteobacteria	Alteromonadales	Alteromonadaceae	Glaciecola	0.690082	0.130917	cheR; chemotaxis protein methyltransferase CheR [EC:2.1.1.80]
34	K00575	April	Bacteria	Proteobacteria	Gammaproteobacteria	Alteromonadales	Pseudoalteromonadaceae	Pseudoalteromonas	1.86312	1.82911	cheR; chemotaxis protein methyltransferase CheR [EC:2.1.1.80]
35	K00575	April	Bacteria	Proteobacteria	Gammaproteobacteria	Chromatiales	Ectothiorhodospiraceae	Thioalkalivibrio	3.29896	3.04937	cheR; chemotaxis protein methyltransferase CheR [EC:2.1.1.80]
36	K00575	April	Bacteria	Proteobacteria	Gammaproteobacteria	Chromatiales	Halothiobacillaceae	Halothiobacillus	0.547785	NA	cheR; chemotaxis protein methyltransferase CheR [EC:2.1.1.80]
37	K00575	April	Bacteria	Proteobacteria	Gammaproteobacteria	Methylococcales	Methylococcaceae	Methylomicrobium	4.69094	7.14861	cheR; chemotaxis protein methyltransferase CheR [EC:2.1.1.80]
38	K00575	April	Bacteria	Proteobacteria	Gammaproteobacteria	Methylococcales	Methylococcaceae	Methyloterricola	2.34085	1.48191	cheR; chemotaxis protein methyltransferase CheR [EC:2.1.1.80]
39	K00575	April	Bacteria	Proteobacteria	Gammaproteobacteria	Oceanospirillales	Oceanospirillaceae	Bacterioplanes	0.597135	NA	cheR; chemotaxis protein methyltransferase CheR [EC:2.1.1.80]
40	K00575	April	Bacteria	Proteobacteria	Gammaproteobacteria	Oceanospirillales	Oceanospirillaceae	Oleibacter	1.50402	1.78527	cheR; chemotaxis protein methyltransferase CheR [EC:2.1.1.80]
41	K00575	April	Bacteria	Proteobacteria	Gammaproteobacteria	Oceanospirillales	Oceanospirillaceae	Thalassolituus	1.28335	0.417544	cheR; chemotaxis protein methyltransferase CheR [EC:2.1.1.80]
42	K00575	April	Bacteria	Proteobacteria	Gammaproteobacteria	Pseudomonadales	Pseudomonadaceae	Pseudomonas	4.32344	2.50304	cheR; chemotaxis protein methyltransferase CheR [EC:2.1.1.80]
43	K00575	April	Bacteria	Proteobacteria	Gammaproteobacteria	Thiotrichales	Piscirickettsiaceae	Thiomicrorhabdus	1.75525	1.26104	cheR; chemotaxis protein methyltransferase CheR [EC:2.1.1.80]
44	K00575	April	Bacteria	Proteobacteria	Gammaproteobacteria	unclassified Gammaproteobacteria	unclassified Gammaproteobacteria	Pseudohongiella	0.109303	NA	cheR; chemotaxis protein methyltransferase CheR [EC:2.1.1.80]
45	K00575	April	Bacteria	Proteobacteria	Gammaproteobacteria	Xanthomonadales	Rhodanobacteraceae	Dyella	4.42684	3.26095	cheR; chemotaxis protein methyltransferase CheR [EC:2.1.1.80]
46	K00575	April	Bacteria	Proteobacteria	unclassified Proteobacteria	unclassified Proteobacteria	unclassified Proteobacteria	unclassified Proteobacteria	1.74256	NA	cheR; chemotaxis protein methyltransferase CheR [EC:2.1.1.80]
47	K00575	April	Bacteria	Proteobacteria	Zetaproteobacteria	unclassified Zetaproteobacteria	unclassified Zetaproteobacteria	Ghiorsea	3.31875	2.01865	cheR; chemotaxis protein methyltransferase CheR [EC:2.1.1.80]
48	K00575	April	Bacteria	Proteobacteria	Zetaproteobacteria	unclassified Zetaproteobacteria	unclassified Zetaproteobacteria	unclassified Zetaproteobacteria	3.83557	2.80377	cheR; chemotaxis protein methyltransferase CheR [EC:2.1.1.80]
49	K00575	April	Bacteria	Spirochaetes	Spirochaetia	Brachyspirales	Brachyspiraceae	Brachyspira	1.56889	1.06611	cheR; chemotaxis protein methyltransferase CheR [EC:2.1.1.80]
50	K00575	August	Bacteria	Bacteroidetes	Bacteroidia	Bacteroidales	Rikenellaceae	Acetobacteroides	1.17264	NA	cheR; chemotaxis protein methyltransferase CheR [EC:2.1.1.80]
51	K00575	August	Bacteria	Bacteroidetes	Cytophagia	Cytophagales	Cytophagaceae	Sporocytophaga	1.54018	1.47988	cheR; chemotaxis protein methyltransferase CheR [EC:2.1.1.80]
52	K00575	August	Bacteria	Bacteroidetes	Flavobacteriia	Flavobacteriales	Flavobacteriaceae	Flavobacterium	3.67177	NA	cheR; chemotaxis protein methyltransferase CheR [EC:2.1.1.80]
53	K00575	August	Bacteria	Bacteroidetes	Sphingobacteriia	Sphingobacteriales	Sphingobacteriaceae	Mucilaginibacter	1.16858	0.705797	cheR; chemotaxis protein methyltransferase CheR [EC:2.1.1.80]
54	K00575	August	Bacteria	Cyanobacteria	unclassified Cyanobacteria	Nostocales	Hapalosiphonaceae	Fischerella	0.828149	0.307744	cheR; chemotaxis protein methyltransferase CheR [EC:2.1.1.80]
55	K00575	August	Bacteria	Cyanobacteria	unclassified Cyanobacteria	Nostocales	Nostocaceae	Nostoc	1.49371	1.60113	cheR; chemotaxis protein methyltransferase CheR [EC:2.1.1.80]
56	K00575	August	Bacteria	Deferribacteres	Deferribacteres	Deferribacterales	Deferribacteraceae	Denitrovibrio	1.41682	1.15706	cheR; chemotaxis protein methyltransferase CheR [EC:2.1.1.80]
57	K00575	August	Bacteria	Firmicutes	Clostridia	Clostridiales	Clostridiaceae	Clostridium	1.159	0.93814	cheR; chemotaxis protein methyltransferase CheR [EC:2.1.1.80]
58	K00575	August	Bacteria	Nitrospirae	Nitrospira	Nitrospirales	Nitrospiraceae	Nitrospira	0.405894	NA	cheR; chemotaxis protein methyltransferase CheR [EC:2.1.1.80]
59	K00575	August	Bacteria	Planctomycetes	Planctomycetia	Planctomycetales	Planctomycetaceae	Pirellula	1.96868	0.724527	cheR; chemotaxis protein methyltransferase CheR [EC:2.1.1.80]
60	K00575	August	Bacteria	Planctomycetes	Planctomycetia	Planctomycetales	Planctomycetaceae	Rhodopirellula	2.54256	2.54347	cheR; chemotaxis protein methyltransferase CheR [EC:2.1.1.80]
61	K00575	August	Bacteria	Planctomycetes	Planctomycetia	Planctomycetales	Planctomycetaceae	Schlesneria	1.60735	1.16454	cheR; chemotaxis protein methyltransferase CheR [EC:2.1.1.80]
62	K00575	August	Bacteria	Proteobacteria	Alphaproteobacteria	Caulobacterales	Caulobacteraceae	Caulobacter	0.560846	NA	cheR; chemotaxis protein methyltransferase CheR [EC:2.1.1.80]
63	K00575	August	Bacteria	Proteobacteria	Alphaproteobacteria	Rhodobacterales	Rhodobacteraceae	Loktanella	1.54779	1.25919	cheR; chemotaxis protein methyltransferase CheR [EC:2.1.1.80]
64	K00575	August	Bacteria	Proteobacteria	Alphaproteobacteria	Rhodobacterales	Rhodobacteraceae	Rhodobacter	3.54499	4.31083	cheR; chemotaxis protein methyltransferase CheR [EC:2.1.1.80]
65	K00575	August	Bacteria	Proteobacteria	Alphaproteobacteria	Rhodobacterales	Rhodobacteraceae	Roseivivax	1.78585	1.7096	cheR; chemotaxis protein methyltransferase CheR [EC:2.1.1.80]
66	K00575	August	Bacteria	Proteobacteria	Alphaproteobacteria	Rhodospirillales	Rhodospirillaceae	Dongia	0.282622	NA	cheR; chemotaxis protein methyltransferase CheR [EC:2.1.1.80]
67	K00575	August	Bacteria	Proteobacteria	Alphaproteobacteria	Rhodospirillales	Rhodospirillaceae	Phaeospirillum	0.526492	NA	cheR; chemotaxis protein methyltransferase CheR [EC:2.1.1.80]
68	K00575	August	Bacteria	Proteobacteria	Alphaproteobacteria	Sphingomonadales	Sphingomonadaceae	Sphingomonas	1.31277	0.919344	cheR; chemotaxis protein methyltransferase CheR [EC:2.1.1.80]
69	K00575	August	Bacteria	Proteobacteria	Betaproteobacteria	Burkholderiales	Oxalobacteraceae	Herbaspirillum	0.974665	NA	cheR; chemotaxis protein methyltransferase CheR [EC:2.1.1.80]
70	K00575	August	Bacteria	Proteobacteria	Betaproteobacteria	Burkholderiales	unclassified Burkholderiales	Roseateles	2.41637	2.03029	cheR; chemotaxis protein methyltransferase CheR [EC:2.1.1.80]
71	K00575	August	Bacteria	Proteobacteria	Betaproteobacteria	Burkholderiales	unclassified Burkholderiales	Sphaerotilus	1.82332	1.8868	cheR; chemotaxis protein methyltransferase CheR [EC:2.1.1.80]
72	K00575	August	Bacteria	Proteobacteria	Betaproteobacteria	Neisseriales	Chromobacteriaceae	Gulbenkiania	4.14281	2.3287	cheR; chemotaxis protein methyltransferase CheR [EC:2.1.1.80]
73	K00575	August	Bacteria	Proteobacteria	Betaproteobacteria	Nitrosomonadales	Methylophilaceae	unclassified Methylophilaceae	0.429573	0.0746062	cheR; chemotaxis protein methyltransferase CheR [EC:2.1.1.80]
74	K00575	August	Bacteria	Proteobacteria	Betaproteobacteria	unclassified Betaproteobacteria	unclassified Betaproteobacteria	unclassified Betaproteobacteria	0.936761	0.873979	cheR; chemotaxis protein methyltransferase CheR [EC:2.1.1.80]
75	K00575	August	Bacteria	Proteobacteria	Deltaproteobacteria	Desulfobacterales	Desulfobacteraceae	Desulfonema	17.5283	NA	cheR; chemotaxis protein methyltransferase CheR [EC:2.1.1.80]
76	K00575	August	Bacteria	Proteobacteria	Deltaproteobacteria	Desulfovibrionales	Desulfonatronaceae	Desulfonatronum	2.0847	NA	cheR; chemotaxis protein methyltransferase CheR [EC:2.1.1.80]
77	K00575	August	Bacteria	Proteobacteria	Deltaproteobacteria	Desulfuromonadales	Geobacteraceae	Geobacter	1.91306	2.00227	cheR; chemotaxis protein methyltransferase CheR [EC:2.1.1.80]
78	K00575	August	Bacteria	Proteobacteria	Epsilonproteobacteria	Campylobacterales	Helicobacteraceae	Sulfurimonas	2.63348	NA	cheR; chemotaxis protein methyltransferase CheR [EC:2.1.1.80]
79	K00575	August	Bacteria	Proteobacteria	Gammaproteobacteria	Alteromonadales	Alteromonadaceae	Glaciecola	1.75721	2.23819	cheR; chemotaxis protein methyltransferase CheR [EC:2.1.1.80]
80	K00575	August	Bacteria	Proteobacteria	Gammaproteobacteria	Alteromonadales	Pseudoalteromonadaceae	Pseudoalteromonas	1.32472	1.1548	cheR; chemotaxis protein methyltransferase CheR [EC:2.1.1.80]
81	K00575	August	Bacteria	Proteobacteria	Gammaproteobacteria	Cellvibrionales	Porticoccaceae	unclassified Porticoccaceae	1.78081	1.95349	cheR; chemotaxis protein methyltransferase CheR [EC:2.1.1.80]
82	K00575	August	Bacteria	Proteobacteria	Gammaproteobacteria	Cellvibrionales	Spongiibacteraceae	Oceanicoccus	0.975887	NA	cheR; chemotaxis protein methyltransferase CheR [EC:2.1.1.80]
83	K00575	August	Bacteria	Proteobacteria	Gammaproteobacteria	Chromatiales	Halothiobacillaceae	Halothiobacillus	1.19313	0.347285	cheR; chemotaxis protein methyltransferase CheR [EC:2.1.1.80]
84	K00575	August	Bacteria	Proteobacteria	Gammaproteobacteria	Methylococcales	Methylococcaceae	Methylobacter	4.34657	3.87573	cheR; chemotaxis protein methyltransferase CheR [EC:2.1.1.80]
85	K00575	August	Bacteria	Proteobacteria	Gammaproteobacteria	Methylococcales	Methylococcaceae	Methylomicrobium	2.82777	2.35919	cheR; chemotaxis protein methyltransferase CheR [EC:2.1.1.80]
86	K00575	August	Bacteria	Proteobacteria	Gammaproteobacteria	Methylococcales	Methylococcaceae	Methyloterricola	1.07655	NA	cheR; chemotaxis protein methyltransferase CheR [EC:2.1.1.80]
87	K00575	August	Bacteria	Proteobacteria	Gammaproteobacteria	Oceanospirillales	Oceanospirillaceae	Pseudospirillum	1.7046	1.50191	cheR; chemotaxis protein methyltransferase CheR [EC:2.1.1.80]
88	K00575	August	Bacteria	Proteobacteria	Gammaproteobacteria	Oceanospirillales	Oceanospirillaceae	Thalassolituus	1.48242	0.981378	cheR; chemotaxis protein methyltransferase CheR [EC:2.1.1.80]
89	K00575	August	Bacteria	Proteobacteria	Gammaproteobacteria	Oceanospirillales	Saccharospirillaceae	Reinekea	0.317448	NA	cheR; chemotaxis protein methyltransferase CheR [EC:2.1.1.80]
90	K00575	August	Bacteria	Proteobacteria	Gammaproteobacteria	Pseudomonadales	Moraxellaceae	Psychrobacter	1.78693	1.71841	cheR; chemotaxis protein methyltransferase CheR [EC:2.1.1.80]
91	K00575	August	Bacteria	Proteobacteria	Gammaproteobacteria	Thiotrichales	Piscirickettsiaceae	Thiomicrorhabdus	1.75758	1.43889	cheR; chemotaxis protein methyltransferase CheR [EC:2.1.1.80]
92	K00575	August	Bacteria	Proteobacteria	Gammaproteobacteria	unclassified Gammaproteobacteria	Competibacteraceae	Candidatus Contendobacter	1.21634	0.724517	cheR; chemotaxis protein methyltransferase CheR [EC:2.1.1.80]
93	K00575	June	Bacteria	Bacteroidetes	Flavobacteriia	Flavobacteriales	Flavobacteriaceae	Flavobacterium	2.70234	1.60319	cheR; chemotaxis protein methyltransferase CheR [EC:2.1.1.80]
94	K00575	June	Bacteria	Cyanobacteria	unclassified Cyanobacteria	Nostocales	Hapalosiphonaceae	Fischerella	5.8508	NA	cheR; chemotaxis protein methyltransferase CheR [EC:2.1.1.80]
95	K00575	June	Bacteria	Cyanobacteria	unclassified Cyanobacteria	Nostocales	Rivulariaceae	Calothrix	1.13509	0.155237	cheR; chemotaxis protein methyltransferase CheR [EC:2.1.1.80]
96	K00575	June	Bacteria	Cyanobacteria	unclassified Cyanobacteria	Oscillatoriales	Microcoleaceae	Planktothrix	1.57083	1.07015	cheR; chemotaxis protein methyltransferase CheR [EC:2.1.1.80]
97	K00575	June	Bacteria	Cyanobacteria	unclassified Cyanobacteria	Oscillatoriales	Oscillatoriaceae	Oscillatoria	1.47075	1.25331	cheR; chemotaxis protein methyltransferase CheR [EC:2.1.1.80]
98	K00575	June	Bacteria	Cyanobacteria	unclassified Cyanobacteria	Synechococcales	Leptolyngbyaceae	Leptolyngbya	1.87266	0.871639	cheR; chemotaxis protein methyltransferase CheR [EC:2.1.1.80]
99	K00575	June	Bacteria	Planctomycetes	Planctomycetia	Planctomycetales	Planctomycetaceae	Pirellula	0.613192	0.29584	cheR; chemotaxis protein methyltransferase CheR [EC:2.1.1.80]
100	K00575	June	Bacteria	Planctomycetes	Planctomycetia	Planctomycetales	Planctomycetaceae	Schlesneria	0.41872	0.0467673	cheR; chemotaxis protein methyltransferase CheR [EC:2.1.1.80]
101	K00575	June	Bacteria	Proteobacteria	Alphaproteobacteria	Caulobacterales	Caulobacteraceae	Caulobacter	2.59655	1.27786	cheR; chemotaxis protein methyltransferase CheR [EC:2.1.1.80]
102	K00575	June	Bacteria	Proteobacteria	Alphaproteobacteria	Rhizobiales	Bradyrhizobiaceae	Bradyrhizobium	1.90082	1.69519	cheR; chemotaxis protein methyltransferase CheR [EC:2.1.1.80]
103	K00575	June	Bacteria	Proteobacteria	Alphaproteobacteria	Rhizobiales	Hyphomicrobiaceae	Blastochloris	1.87986	2.13661	cheR; chemotaxis protein methyltransferase CheR [EC:2.1.1.80]
104	K00575	June	Bacteria	Proteobacteria	Alphaproteobacteria	Rhodobacterales	Rhodobacteraceae	Loktanella	1.01292	0.698423	cheR; chemotaxis protein methyltransferase CheR [EC:2.1.1.80]
105	K00575	June	Bacteria	Proteobacteria	Alphaproteobacteria	Rhodobacterales	Rhodobacteraceae	Pseudoruegeria	1.83332	1.07094	cheR; chemotaxis protein methyltransferase CheR [EC:2.1.1.80]
106	K00575	June	Bacteria	Proteobacteria	Alphaproteobacteria	Rhodobacterales	Rhodobacteraceae	Rhodovulum	2.05794	NA	cheR; chemotaxis protein methyltransferase CheR [EC:2.1.1.80]
107	K00575	June	Bacteria	Proteobacteria	Alphaproteobacteria	Rhodobacterales	Rhodobacteraceae	Roseivivax	3.40813	NA	cheR; chemotaxis protein methyltransferase CheR [EC:2.1.1.80]
108	K00575	June	Bacteria	Proteobacteria	Alphaproteobacteria	Rhodospirillales	Rhodospirillaceae	Phaeospirillum	3.24188	2.03681	cheR; chemotaxis protein methyltransferase CheR [EC:2.1.1.80]
109	K00575	June	Bacteria	Proteobacteria	Betaproteobacteria	Burkholderiales	Comamonadaceae	Hydrogenophaga	2.42309	1.65436	cheR; chemotaxis protein methyltransferase CheR [EC:2.1.1.80]
110	K00575	June	Bacteria	Proteobacteria	Betaproteobacteria	Burkholderiales	Comamonadaceae	Limnohabitans	1.76725	0.974864	cheR; chemotaxis protein methyltransferase CheR [EC:2.1.1.80]
111	K00575	June	Bacteria	Proteobacteria	Betaproteobacteria	Burkholderiales	Comamonadaceae	Rhodoferax	2.03434	1.35354	cheR; chemotaxis protein methyltransferase CheR [EC:2.1.1.80]
112	K00575	June	Bacteria	Proteobacteria	Betaproteobacteria	Burkholderiales	Oxalobacteraceae	Duganella	4.68429	3.09921	cheR; chemotaxis protein methyltransferase CheR [EC:2.1.1.80]
113	K00575	June	Bacteria	Proteobacteria	Betaproteobacteria	Burkholderiales	Oxalobacteraceae	Herbaspirillum	2.76089	1.43856	cheR; chemotaxis protein methyltransferase CheR [EC:2.1.1.80]
114	K00575	June	Bacteria	Proteobacteria	Betaproteobacteria	Burkholderiales	Oxalobacteraceae	unclassified Oxalobacteraceae	2.10348	1.18634	cheR; chemotaxis protein methyltransferase CheR [EC:2.1.1.80]
115	K00575	June	Bacteria	Proteobacteria	Betaproteobacteria	Burkholderiales	unclassified Burkholderiales	Rhizobacter	1.23681	0.769983	cheR; chemotaxis protein methyltransferase CheR [EC:2.1.1.80]
116	K00575	June	Bacteria	Proteobacteria	Betaproteobacteria	Burkholderiales	unclassified Burkholderiales	Roseateles	1.56017	0.401282	cheR; chemotaxis protein methyltransferase CheR [EC:2.1.1.80]
117	K00575	June	Bacteria	Proteobacteria	Betaproteobacteria	Nitrosomonadales	Methylophilaceae	Methylotenera	1.41143	0.883908	cheR; chemotaxis protein methyltransferase CheR [EC:2.1.1.80]
118	K00575	June	Bacteria	Proteobacteria	Betaproteobacteria	Nitrosomonadales	Methylophilaceae	Methylovorus	1.44416	0.926715	cheR; chemotaxis protein methyltransferase CheR [EC:2.1.1.80]
119	K00575	June	Bacteria	Proteobacteria	Betaproteobacteria	Nitrosomonadales	Methylophilaceae	unclassified Methylophilaceae	1.83416	0.865449	cheR; chemotaxis protein methyltransferase CheR [EC:2.1.1.80]
120	K00575	June	Bacteria	Proteobacteria	Betaproteobacteria	Rhodocyclales	Zoogloeaceae	Azoarcus	1.45744	0.985501	cheR; chemotaxis protein methyltransferase CheR [EC:2.1.1.80]
121	K00575	June	Bacteria	Proteobacteria	Betaproteobacteria	unclassified Betaproteobacteria	unclassified Betaproteobacteria	unclassified Betaproteobacteria	2.41421	1.64022	cheR; chemotaxis protein methyltransferase CheR [EC:2.1.1.80]
122	K00575	June	Bacteria	Proteobacteria	Deltaproteobacteria	Desulfarculales	Desulfarculaceae	Dethiosulfatarculus	1.25113	0.00566016	cheR; chemotaxis protein methyltransferase CheR [EC:2.1.1.80]
123	K00575	June	Bacteria	Proteobacteria	Deltaproteobacteria	Desulfovibrionales	Desulfovibrionaceae	Desulfocurvus	1.60756	NA	cheR; chemotaxis protein methyltransferase CheR [EC:2.1.1.80]
124	K00575	June	Bacteria	Proteobacteria	Deltaproteobacteria	Desulfuromonadales	Desulfuromonadaceae	Desulfuromonas	3.44222	NA	cheR; chemotaxis protein methyltransferase CheR [EC:2.1.1.80]
125	K00575	June	Bacteria	Proteobacteria	Deltaproteobacteria	Desulfuromonadales	Geobacteraceae	Geobacter	1.55794	0.806588	cheR; chemotaxis protein methyltransferase CheR [EC:2.1.1.80]
126	K00575	June	Bacteria	Proteobacteria	Deltaproteobacteria	Syntrophobacterales	Syntrophaceae	Smithella	3.58149	NA	cheR; chemotaxis protein methyltransferase CheR [EC:2.1.1.80]
127	K00575	June	Bacteria	Proteobacteria	Gammaproteobacteria	Alteromonadales	Alteromonadaceae	Catenovulum	0.921441	0.603389	cheR; chemotaxis protein methyltransferase CheR [EC:2.1.1.80]
128	K00575	June	Bacteria	Proteobacteria	Gammaproteobacteria	Alteromonadales	Alteromonadaceae	Glaciecola	2.41785	1.49648	cheR; chemotaxis protein methyltransferase CheR [EC:2.1.1.80]
129	K00575	June	Bacteria	Proteobacteria	Gammaproteobacteria	Alteromonadales	Colwelliaceae	Colwellia	3.52132	3.15142	cheR; chemotaxis protein methyltransferase CheR [EC:2.1.1.80]
130	K00575	June	Bacteria	Proteobacteria	Gammaproteobacteria	Alteromonadales	Pseudoalteromonadaceae	Pseudoalteromonas	1.78978	0.452568	cheR; chemotaxis protein methyltransferase CheR [EC:2.1.1.80]
131	K00575	June	Bacteria	Proteobacteria	Gammaproteobacteria	Cellvibrionales	Porticoccaceae	unclassified Porticoccaceae	2.15479	0.740159	cheR; chemotaxis protein methyltransferase CheR [EC:2.1.1.80]
132	K00575	June	Bacteria	Proteobacteria	Gammaproteobacteria	Cellvibrionales	Spongiibacteraceae	Oceanicoccus	3.50145	2.64049	cheR; chemotaxis protein methyltransferase CheR [EC:2.1.1.80]
133	K00575	June	Bacteria	Proteobacteria	Gammaproteobacteria	Methylococcales	Methylococcaceae	Methylobacter	2.3303	1.20704	cheR; chemotaxis protein methyltransferase CheR [EC:2.1.1.80]
134	K00575	June	Bacteria	Proteobacteria	Gammaproteobacteria	Methylococcales	Methylococcaceae	Methylomicrobium	2.97426	1.88932	cheR; chemotaxis protein methyltransferase CheR [EC:2.1.1.80]
135	K00575	June	Bacteria	Proteobacteria	Gammaproteobacteria	Methylococcales	Methylococcaceae	Methylomonas	2.67749	2.00969	cheR; chemotaxis protein methyltransferase CheR [EC:2.1.1.80]
136	K00575	June	Bacteria	Proteobacteria	Gammaproteobacteria	Methylococcales	Methylococcaceae	Methylosarcina	1.8932	0.585352	cheR; chemotaxis protein methyltransferase CheR [EC:2.1.1.80]
137	K00575	June	Bacteria	Proteobacteria	Gammaproteobacteria	Methylococcales	Methylococcaceae	Methyloterricola	1.24713	NA	cheR; chemotaxis protein methyltransferase CheR [EC:2.1.1.80]
138	K00575	June	Bacteria	Proteobacteria	Gammaproteobacteria	Oceanospirillales	Hahellaceae	Hahella	6.65829	NA	cheR; chemotaxis protein methyltransferase CheR [EC:2.1.1.80]
139	K00575	June	Bacteria	Proteobacteria	Gammaproteobacteria	Oceanospirillales	Oceanospirillaceae	Bacterioplanes	4.69462	1.82906	cheR; chemotaxis protein methyltransferase CheR [EC:2.1.1.80]
140	K00575	June	Bacteria	Proteobacteria	Gammaproteobacteria	Oceanospirillales	Oceanospirillaceae	Oleibacter	0.401421	NA	cheR; chemotaxis protein methyltransferase CheR [EC:2.1.1.80]
141	K00575	June	Bacteria	Proteobacteria	Gammaproteobacteria	Oceanospirillales	Oceanospirillaceae	Pseudospirillum	3.63693	1.74516	cheR; chemotaxis protein methyltransferase CheR [EC:2.1.1.80]
142	K00575	June	Bacteria	Proteobacteria	Gammaproteobacteria	Oceanospirillales	Saccharospirillaceae	Reinekea	1.55723	0.502404	cheR; chemotaxis protein methyltransferase CheR [EC:2.1.1.80]
143	K00575	June	Bacteria	Proteobacteria	Gammaproteobacteria	Pseudomonadales	Pseudomonadaceae	Pseudomonas	1.55142	0.696741	cheR; chemotaxis protein methyltransferase CheR [EC:2.1.1.80]
144	K00575	June	Bacteria	Proteobacteria	Gammaproteobacteria	Thiotrichales	Piscirickettsiaceae	Methylophaga	3.15206	1.8503	cheR; chemotaxis protein methyltransferase CheR [EC:2.1.1.80]
145	K00575	June	Bacteria	Proteobacteria	Gammaproteobacteria	unclassified Gammaproteobacteria	Competibacteraceae	Candidatus Contendobacter	1.10579	0.757877	cheR; chemotaxis protein methyltransferase CheR [EC:2.1.1.80]
146	K00575	June	Bacteria	Proteobacteria	Gammaproteobacteria	unclassified Gammaproteobacteria	unclassified Gammaproteobacteria	Pseudohongiella	2.16358	1.47391	cheR; chemotaxis protein methyltransferase CheR [EC:2.1.1.80]
147	K00575	June	Bacteria	Proteobacteria	Gammaproteobacteria	unclassified Gammaproteobacteria	unclassified Gammaproteobacteria	unclassified Gammaproteobacteria	1.73328	NA	cheR; chemotaxis protein methyltransferase CheR [EC:2.1.1.80]
148	K00575	June	Bacteria	Proteobacteria	Oligoflexia	Oligoflexales	Oligoflexaceae	Oligoflexus	1.33739	0.647161	cheR; chemotaxis protein methyltransferase CheR [EC:2.1.1.80]
149	K00575	June	Bacteria	Synergistetes	Synergistia	Synergistales	Synergistaceae	Aminomonas	1.54513	0.903452	cheR; chemotaxis protein methyltransferase CheR [EC:2.1.1.80]
150	K02657	April	Bacteria	Cyanobacteria	unclassified Cyanobacteria	Chroococcales	Aphanothecaceae	Crocosphaera	1.32749	0.833502	pilG; twitching motility two-component system response regulator PilG
151	K02657	April	Bacteria	Proteobacteria	Betaproteobacteria	Nitrosomonadales	Methylophilaceae	Methylotenera	0.534513	0.516482	pilG; twitching motility two-component system response regulator PilG
152	K02657	April	Bacteria	Proteobacteria	Deltaproteobacteria	Desulfuromonadales	Desulfuromonadaceae	Desulfuromonas	7.69033	NA	pilG; twitching motility two-component system response regulator PilG
153	K02657	April	Bacteria	Proteobacteria	Gammaproteobacteria	Alteromonadales	Alteromonadaceae	Marinobacter	1.42479	0.875583	pilG; twitching motility two-component system response regulator PilG
154	K02657	April	Bacteria	Proteobacteria	Gammaproteobacteria	Cellvibrionales	Porticoccaceae	unclassified Porticoccaceae	1.23453	0.451329	pilG; twitching motility two-component system response regulator PilG
155	K02657	April	Bacteria	Proteobacteria	Gammaproteobacteria	Cellvibrionales	Spongiibacteraceae	Dasania	0.171283	NA	pilG; twitching motility two-component system response regulator PilG
156	K02657	April	Bacteria	Proteobacteria	Gammaproteobacteria	Oceanospirillales	Oceanospirillaceae	Bermanella	1.05585	NA	pilG; twitching motility two-component system response regulator PilG
157	K02657	April	Bacteria	Proteobacteria	Gammaproteobacteria	Oceanospirillales	Oceanospirillaceae	Oleibacter	2.34386	1.40463	pilG; twitching motility two-component system response regulator PilG
158	K02657	April	Bacteria	Proteobacteria	Gammaproteobacteria	Oceanospirillales	Oceanospirillaceae	Thalassolituus	1.75566	1.07738	pilG; twitching motility two-component system response regulator PilG
159	K02657	April	Bacteria	Proteobacteria	Gammaproteobacteria	Pseudomonadales	Pseudomonadaceae	Pseudomonas	1.33101	0.896603	pilG; twitching motility two-component system response regulator PilG
160	K02657	April	Bacteria	Proteobacteria	Gammaproteobacteria	unclassified Gammaproteobacteria	unclassified Gammaproteobacteria	unclassified Gammaproteobacteria	2.70719	2.82453	pilG; twitching motility two-component system response regulator PilG
161	K02657	August	Bacteria	Bacteroidetes	Flavobacteriia	Flavobacteriales	Flavobacteriaceae	Flavobacterium	2.31912	NA	pilG; twitching motility two-component system response regulator PilG
162	K02657	August	Bacteria	Cyanobacteria	unclassified Cyanobacteria	Chroococcales	Aphanothecaceae	Crocosphaera	0.930586	NA	pilG; twitching motility two-component system response regulator PilG
163	K02657	August	Bacteria	Cyanobacteria	unclassified Cyanobacteria	Nostocales	Nostocaceae	Anabaena	4.90371	4.4453	pilG; twitching motility two-component system response regulator PilG
164	K02657	August	Bacteria	Proteobacteria	Betaproteobacteria	Nitrosomonadales	Methylophilaceae	Methylotenera	1.08334	0.498573	pilG; twitching motility two-component system response regulator PilG
165	K02657	August	Bacteria	Proteobacteria	Gammaproteobacteria	Alteromonadales	Alteromonadaceae	Marinobacter	2.40722	1.81549	pilG; twitching motility two-component system response regulator PilG
166	K02657	August	Bacteria	Proteobacteria	Gammaproteobacteria	Cellvibrionales	Halieaceae	Haliea	5.02993	4.75103	pilG; twitching motility two-component system response regulator PilG
167	K02657	August	Bacteria	Proteobacteria	Gammaproteobacteria	Cellvibrionales	Porticoccaceae	unclassified Porticoccaceae	2.78197	2.4368	pilG; twitching motility two-component system response regulator PilG
168	K02657	August	Bacteria	Proteobacteria	Gammaproteobacteria	Cellvibrionales	Spongiibacteraceae	Dasania	2.86174	1.38093	pilG; twitching motility two-component system response regulator PilG
169	K02657	August	Bacteria	Proteobacteria	Gammaproteobacteria	Oceanospirillales	Oceanospirillaceae	Bacterioplanes	4.31443	5.3307	pilG; twitching motility two-component system response regulator PilG
170	K02657	August	Bacteria	Proteobacteria	Gammaproteobacteria	Oceanospirillales	Oceanospirillaceae	Bermanella	1.62358	NA	pilG; twitching motility two-component system response regulator PilG
171	K02657	August	Bacteria	Proteobacteria	Gammaproteobacteria	Oceanospirillales	Oceanospirillaceae	Oleibacter	2.27137	2.61433	pilG; twitching motility two-component system response regulator PilG
172	K02657	August	Bacteria	Proteobacteria	Gammaproteobacteria	Oceanospirillales	Oceanospirillaceae	Thalassolituus	2.29209	1.73419	pilG; twitching motility two-component system response regulator PilG
173	K02657	August	Bacteria	Proteobacteria	Gammaproteobacteria	Pseudomonadales	Moraxellaceae	Acinetobacter	1.00983	0.526634	pilG; twitching motility two-component system response regulator PilG
174	K02657	August	Bacteria	Proteobacteria	Gammaproteobacteria	Pseudomonadales	Moraxellaceae	Psychrobacter	5.79568	6.88116	pilG; twitching motility two-component system response regulator PilG
175	K02657	August	Bacteria	Proteobacteria	Gammaproteobacteria	Pseudomonadales	Pseudomonadaceae	Pseudomonas	1.83112	1.52026	pilG; twitching motility two-component system response regulator PilG
176	K02657	August	Bacteria	Proteobacteria	Gammaproteobacteria	unclassified Gammaproteobacteria	unclassified Gammaproteobacteria	unclassified Gammaproteobacteria	2.44783	1.32369	pilG; twitching motility two-component system response regulator PilG
177	K02657	June	Bacteria	Bacteroidetes	Flavobacteriia	Flavobacteriales	Flavobacteriaceae	Flavobacterium	2.34396	1.69915	pilG; twitching motility two-component system response regulator PilG
178	K02657	June	Bacteria	Cyanobacteria	unclassified Cyanobacteria	Synechococcales	Synechococcaceae	Synechococcus	1.39516	0.862616	pilG; twitching motility two-component system response regulator PilG
179	K02657	June	Bacteria	Proteobacteria	Betaproteobacteria	Burkholderiales	Comamonadaceae	Hydrogenophaga	2.40352	1.51795	pilG; twitching motility two-component system response regulator PilG
180	K02657	June	Bacteria	Proteobacteria	Betaproteobacteria	Nitrosomonadales	Methylophilaceae	Methylotenera	1.91946	1.3284	pilG; twitching motility two-component system response regulator PilG
181	K02657	June	Bacteria	Proteobacteria	Betaproteobacteria	Nitrosomonadales	Nitrosomonadaceae	Nitrosomonas	1.80621	1.50791	pilG; twitching motility two-component system response regulator PilG
182	K02657	June	Bacteria	Proteobacteria	Deltaproteobacteria	Desulfuromonadales	Desulfuromonadaceae	Desulfuromonas	0.43755	NA	pilG; twitching motility two-component system response regulator PilG
183	K02657	June	Bacteria	Proteobacteria	Gammaproteobacteria	Alteromonadales	Alteromonadaceae	Marinobacter	1.34976	NA	pilG; twitching motility two-component system response regulator PilG
184	K02657	June	Bacteria	Proteobacteria	Gammaproteobacteria	Cellvibrionales	Porticoccaceae	unclassified Porticoccaceae	1.99098	1.25127	pilG; twitching motility two-component system response regulator PilG
185	K02657	June	Bacteria	Proteobacteria	Gammaproteobacteria	Cellvibrionales	Spongiibacteraceae	Dasania	2.28672	1.66297	pilG; twitching motility two-component system response regulator PilG
186	K02657	June	Bacteria	Proteobacteria	Gammaproteobacteria	Cellvibrionales	Spongiibacteraceae	Oceanicoccus	2.99394	2.22707	pilG; twitching motility two-component system response regulator PilG
187	K02657	June	Bacteria	Proteobacteria	Gammaproteobacteria	Cellvibrionales	Spongiibacteraceae	unclassified Spongiibacteraceae	3.61819	2.68931	pilG; twitching motility two-component system response regulator PilG
188	K02657	June	Bacteria	Proteobacteria	Gammaproteobacteria	Oceanospirillales	Oceanospirillaceae	Thalassolituus	1.17657	0.193177	pilG; twitching motility two-component system response regulator PilG
189	K02657	June	Bacteria	Proteobacteria	Gammaproteobacteria	Oceanospirillales	Saccharospirillaceae	Reinekea	1.89627	0.794567	pilG; twitching motility two-component system response regulator PilG
190	K02657	June	Bacteria	Proteobacteria	Gammaproteobacteria	Oceanospirillales	Saccharospirillaceae	Saccharospirillum	1.2413	0.853375	pilG; twitching motility two-component system response regulator PilG
191	K02657	June	Bacteria	Proteobacteria	Gammaproteobacteria	Pseudomonadales	Moraxellaceae	Acinetobacter	1.47091	1.00836	pilG; twitching motility two-component system response regulator PilG
192	K02657	June	Bacteria	Proteobacteria	Gammaproteobacteria	Pseudomonadales	Pseudomonadaceae	Pseudomonas	2.26917	1.62426	pilG; twitching motility two-component system response regulator PilG
193	K02657	June	Bacteria	Proteobacteria	Gammaproteobacteria	Thiotrichales	Piscirickettsiaceae	Methylophaga	3.55856	2.00804	pilG; twitching motility two-component system response regulator PilG
194	K02657	June	Bacteria	Proteobacteria	Gammaproteobacteria	unclassified Gammaproteobacteria	unclassified Gammaproteobacteria	unclassified Gammaproteobacteria	1.97055	1.3086	pilG; twitching motility two-component system response regulator PilG
195	K02659	April	Bacteria	Proteobacteria	Gammaproteobacteria	Cellvibrionales	Cellvibrionaceae	Teredinibacter	0.796424	0.649325	pilI; twitching motility protein PilI
196	K02659	April	Bacteria	Proteobacteria	Gammaproteobacteria	Cellvibrionales	Spongiibacteraceae	Oceanicoccus	1.59953	2.08535	pilI; twitching motility protein PilI
197	K02659	April	Bacteria	Proteobacteria	Gammaproteobacteria	Pseudomonadales	Pseudomonadaceae	Pseudomonas	1.23296	1.01208	pilI; twitching motility protein PilI
198	K02659	August	Bacteria	Proteobacteria	Betaproteobacteria	Nitrosomonadales	Methylophilaceae	Methylotenera	1.55207	1.98036	pilI; twitching motility protein PilI
199	K02659	August	Bacteria	Proteobacteria	Gammaproteobacteria	Cellvibrionales	Cellvibrionaceae	Teredinibacter	1.65211	1.14664	pilI; twitching motility protein PilI
200	K02659	August	Bacteria	Proteobacteria	Gammaproteobacteria	Cellvibrionales	Halieaceae	Haliea	1.58982	1.55007	pilI; twitching motility protein PilI
201	K02659	August	Bacteria	Proteobacteria	Gammaproteobacteria	Cellvibrionales	Porticoccaceae	unclassified Porticoccaceae	1.81649	1.89849	pilI; twitching motility protein PilI
202	K02659	August	Bacteria	Proteobacteria	Gammaproteobacteria	Pseudomonadales	Pseudomonadaceae	Pseudomonas	1.42366	1.11655	pilI; twitching motility protein PilI
203	K02659	August	Bacteria	Proteobacteria	Gammaproteobacteria	Thiotrichales	Piscirickettsiaceae	Methylophaga	1.31807	NA	pilI; twitching motility protein PilI
204	K02659	June	Bacteria	Proteobacteria	Betaproteobacteria	Burkholderiales	Comamonadaceae	Hydrogenophaga	2.92273	1.57588	pilI; twitching motility protein PilI
205	K02659	June	Bacteria	Proteobacteria	Betaproteobacteria	Nitrosomonadales	Methylophilaceae	Methylotenera	1.53081	0.841513	pilI; twitching motility protein PilI
206	K02659	June	Bacteria	Proteobacteria	Gammaproteobacteria	Alteromonadales	unclassified Alteromonadales	unclassified Alteromonadales	3.63211	3.58666	pilI; twitching motility protein PilI
207	K02659	June	Bacteria	Proteobacteria	Gammaproteobacteria	Cellvibrionales	Cellvibrionaceae	Teredinibacter	1.3466	0.665981	pilI; twitching motility protein PilI
208	K02659	June	Bacteria	Proteobacteria	Gammaproteobacteria	Cellvibrionales	Porticoccaceae	unclassified Porticoccaceae	5.8712	NA	pilI; twitching motility protein PilI
209	K02659	June	Bacteria	Proteobacteria	Gammaproteobacteria	Cellvibrionales	Spongiibacteraceae	Oceanicoccus	2.60914	1.70749	pilI; twitching motility protein PilI
210	K02659	June	Bacteria	Proteobacteria	Gammaproteobacteria	Oceanospirillales	Saccharospirillaceae	Gynuella	2.15961	0.154103	pilI; twitching motility protein PilI
211	K02659	June	Bacteria	Proteobacteria	Gammaproteobacteria	Oceanospirillales	Saccharospirillaceae	Reinekea	2.48408	1.66614	pilI; twitching motility protein PilI
212	K02659	June	Bacteria	Proteobacteria	Gammaproteobacteria	Pseudomonadales	Pseudomonadaceae	Pseudomonas	2.51856	1.52387	pilI; twitching motility protein PilI
213	K02659	June	Bacteria	Proteobacteria	Gammaproteobacteria	Thiotrichales	Piscirickettsiaceae	Methylophaga	2.16631	1.6119	pilI; twitching motility protein PilI
214	K02661	April	Bacteria	Proteobacteria	Gammaproteobacteria	Oceanospirillales	Saccharospirillaceae	Reinekea	0.511596	NA	pilK; type IV pilus assembly protein PilK
215	K02661	August	Bacteria	Proteobacteria	Gammaproteobacteria	Cellvibrionales	Porticoccaceae	unclassified Porticoccaceae	1.78081	1.95349	pilK; type IV pilus assembly protein PilK
216	K02661	August	Bacteria	Proteobacteria	Gammaproteobacteria	Pseudomonadales	Moraxellaceae	Psychrobacter	1.78693	1.71841	pilK; type IV pilus assembly protein PilK
217	K02661	June	Bacteria	Proteobacteria	Gammaproteobacteria	Cellvibrionales	Porticoccaceae	unclassified Porticoccaceae	2.15479	0.740159	pilK; type IV pilus assembly protein PilK
218	K02661	June	Bacteria	Proteobacteria	Gammaproteobacteria	Cellvibrionales	Spongiibacteraceae	Oceanicoccus	3.47121	2.56829	pilK; type IV pilus assembly protein PilK
219	K02661	June	Bacteria	Proteobacteria	Gammaproteobacteria	Oceanospirillales	Saccharospirillaceae	Reinekea	2.06323	1.74235	pilK; type IV pilus assembly protein PilK
220	K02661	June	Bacteria	Proteobacteria	Gammaproteobacteria	Pseudomonadales	Pseudomonadaceae	Pseudomonas	1.96364	1.39074	pilK; type IV pilus assembly protein PilK
221	K02661	June	Bacteria	Proteobacteria	Gammaproteobacteria	unclassified Gammaproteobacteria	unclassified Gammaproteobacteria	unclassified Gammaproteobacteria	1.73328	NA	pilK; type IV pilus assembly protein PilK
222	K03406	April	Archaea	Euryarchaeota	Methanomicrobia	Methanocellales	Methanocellaceae	Methanocella	7.47352	5.34057	mcp; methyl-accepting chemotaxis protein
223	K03406	April	Bacteria	Aminicenantes	unclassified Aminicenantes	unclassified Aminicenantes	unclassified Aminicenantes	unclassified Aminicenantes	1.73021	2.07191	mcp; methyl-accepting chemotaxis protein
224	K03406	April	Bacteria	Aquificae	Aquificae	Aquificales	Hydrogenothermaceae	Persephonella	2.58514	1.68227	mcp; methyl-accepting chemotaxis protein
225	K03406	April	Bacteria	Atribacteria	unclassified Atribacteria	unclassified Atribacteria	unclassified Atribacteria	unclassified Atribacteria	5.08435	4.11003	mcp; methyl-accepting chemotaxis protein
226	K03406	April	Bacteria	Bacteroidetes	Cytophagia	Cytophagales	Cytophagaceae	Ohtaekwangia	1.32514	1.09843	mcp; methyl-accepting chemotaxis protein
227	K03406	April	Bacteria	Bacteroidetes	Cytophagia	Cytophagales	Cytophagaceae	Sporocytophaga	3.29246	3.95464	mcp; methyl-accepting chemotaxis protein
228	K03406	April	Bacteria	Bacteroidetes	Cytophagia	Cytophagales	Flammeovirgaceae	Cesiribacter	2.46768	2.47714	mcp; methyl-accepting chemotaxis protein
229	K03406	April	Bacteria	Bacteroidetes	Cytophagia	Cytophagales	Flammeovirgaceae	Flexithrix	3.436	3.88098	mcp; methyl-accepting chemotaxis protein
230	K03406	April	Bacteria	Bacteroidetes	Cytophagia	Cytophagales	Flammeovirgaceae	Nafulsella	1.20763	0.310914	mcp; methyl-accepting chemotaxis protein
231	K03406	April	Bacteria	Bacteroidetes	Cytophagia	Cytophagales	Mooreiaceae	Mooreia	6.91173	1.71711	mcp; methyl-accepting chemotaxis protein
232	K03406	April	Bacteria	Bacteroidetes	Cytophagia	Cytophagales	unclassified Cytophagales	Chryseolinea	0.678757	0.10197	mcp; methyl-accepting chemotaxis protein
233	K03406	April	Bacteria	Bacteroidetes	Cytophagia	Cytophagales	unclassified Cytophagales	Thermoflexibacter	2.6136	2.97327	mcp; methyl-accepting chemotaxis protein
234	K03406	April	Bacteria	Bacteroidetes	Flavobacteriia	Flavobacteriales	Flavobacteriaceae	Polaribacter	4.66659	3.17756	mcp; methyl-accepting chemotaxis protein
235	K03406	April	Bacteria	Cyanobacteria	unclassified Cyanobacteria	Nostocales	Nostocaceae	Nostoc	5.97374	NA	mcp; methyl-accepting chemotaxis protein
236	K03406	April	Bacteria	Cyanobacteria	unclassified Cyanobacteria	Oscillatoriales	Microcoleaceae	Kamptonema	1.22267	0.659576	mcp; methyl-accepting chemotaxis protein
237	K03406	April	Bacteria	Firmicutes	Bacilli	Bacillales	Bacillaceae	Bacillus	1.96406	1.51905	mcp; methyl-accepting chemotaxis protein
238	K03406	April	Bacteria	Firmicutes	Clostridia	Clostridiales	Clostridiaceae	Clostridium	1.30586	1.0686	mcp; methyl-accepting chemotaxis protein
239	K03406	April	Bacteria	Firmicutes	Clostridia	Clostridiales	Lachnospiraceae	unclassified Lachnospiraceae	0.423886	0.0272844	mcp; methyl-accepting chemotaxis protein
240	K03406	April	Bacteria	Firmicutes	Clostridia	Halanaerobiales	Halanaerobiaceae	Halanaerobium	2.7035	2.88811	mcp; methyl-accepting chemotaxis protein
241	K03406	April	Bacteria	Nitrospinae	Nitrospinia	Nitrospinales	Nitrospinaceae	Nitrospina	1.35559	1.14001	mcp; methyl-accepting chemotaxis protein
242	K03406	April	Bacteria	Nitrospirae	Nitrospira	Nitrospirales	Nitrospiraceae	Nitrospira	1.48831	1.25441	mcp; methyl-accepting chemotaxis protein
243	K03406	April	Bacteria	Nitrospirae	unclassified Nitrospirae	unclassified Nitrospirae	unclassified Nitrospirae	unclassified Nitrospirae	4.31581	4.11166	mcp; methyl-accepting chemotaxis protein
244	K03406	April	Bacteria	Planctomycetes	Planctomycetia	Planctomycetales	Gemmataceae	Gemmata	2.62514	2.23656	mcp; methyl-accepting chemotaxis protein
245	K03406	April	Bacteria	Planctomycetes	Planctomycetia	Planctomycetales	Planctomycetaceae	Blastopirellula	2.4597	1.58801	mcp; methyl-accepting chemotaxis protein
246	K03406	April	Bacteria	Planctomycetes	Planctomycetia	Planctomycetales	Planctomycetaceae	Rhodopirellula	1.73874	0.400519	mcp; methyl-accepting chemotaxis protein
247	K03406	April	Bacteria	Proteobacteria	Alphaproteobacteria	Caulobacterales	Caulobacteraceae	Asticcacaulis	1.75586	0.706407	mcp; methyl-accepting chemotaxis protein
248	K03406	April	Bacteria	Proteobacteria	Alphaproteobacteria	Kiloniellales	Kiloniellaceae	Kiloniella	2.48275	2.24926	mcp; methyl-accepting chemotaxis protein
249	K03406	April	Bacteria	Proteobacteria	Alphaproteobacteria	Rhizobiales	Bradyrhizobiaceae	Bosea	2.47178	2.58998	mcp; methyl-accepting chemotaxis protein
250	K03406	April	Bacteria	Proteobacteria	Alphaproteobacteria	Rhizobiales	Bradyrhizobiaceae	Bradyrhizobium	1.0227	0.49201	mcp; methyl-accepting chemotaxis protein
251	K03406	April	Bacteria	Proteobacteria	Alphaproteobacteria	Rhizobiales	Cohaesibacteraceae	Cohaesibacter	1.21223	1.37166	mcp; methyl-accepting chemotaxis protein
252	K03406	April	Bacteria	Proteobacteria	Alphaproteobacteria	Rhizobiales	Hyphomicrobiaceae	Rhodoplanes	1.93031	1.50632	mcp; methyl-accepting chemotaxis protein
253	K03406	April	Bacteria	Proteobacteria	Alphaproteobacteria	Rhizobiales	Methylobacteriaceae	Methylobacterium	2.09305	1.47784	mcp; methyl-accepting chemotaxis protein
254	K03406	April	Bacteria	Proteobacteria	Alphaproteobacteria	Rhizobiales	Rhizobiaceae	Rhizobium	4.59835	7.50853	mcp; methyl-accepting chemotaxis protein
255	K03406	April	Bacteria	Proteobacteria	Alphaproteobacteria	Rhodobacterales	Rhodobacteraceae	Defluviimonas	1.20166	NA	mcp; methyl-accepting chemotaxis protein
256	K03406	April	Bacteria	Proteobacteria	Alphaproteobacteria	Rhodobacterales	Rhodobacteraceae	Loktanella	1.65192	2.23629	mcp; methyl-accepting chemotaxis protein
257	K03406	April	Bacteria	Proteobacteria	Alphaproteobacteria	Rhodobacterales	Rhodobacteraceae	Roseivivax	2.65097	2.47788	mcp; methyl-accepting chemotaxis protein
258	K03406	April	Bacteria	Proteobacteria	Alphaproteobacteria	Rhodobacterales	Rhodobacteraceae	Roseobacter	4.46039	NA	mcp; methyl-accepting chemotaxis protein
259	K03406	April	Bacteria	Proteobacteria	Alphaproteobacteria	Rhodospirillales	Acetobacteraceae	Belnapia	12.1889	NA	mcp; methyl-accepting chemotaxis protein
260	K03406	April	Bacteria	Proteobacteria	Alphaproteobacteria	Rhodospirillales	Rhodospirillaceae	Azospirillum	2.26087	2.08167	mcp; methyl-accepting chemotaxis protein
261	K03406	April	Bacteria	Proteobacteria	Alphaproteobacteria	Rhodospirillales	Rhodospirillaceae	Dongia	0.837113	0.433586	mcp; methyl-accepting chemotaxis protein
262	K03406	April	Bacteria	Proteobacteria	Alphaproteobacteria	Rhodospirillales	Rhodospirillaceae	Insolitispirillum	1.5695	0.200741	mcp; methyl-accepting chemotaxis protein
263	K03406	April	Bacteria	Proteobacteria	Alphaproteobacteria	Rhodospirillales	Rhodospirillaceae	Magnetovibrio	1.45303	1.11317	mcp; methyl-accepting chemotaxis protein
264	K03406	April	Bacteria	Proteobacteria	Alphaproteobacteria	Rhodospirillales	Rhodospirillaceae	Thalassospira	1.29669	0.85847	mcp; methyl-accepting chemotaxis protein
265	K03406	April	Bacteria	Proteobacteria	Alphaproteobacteria	Sphingomonadales	Sphingomonadaceae	Blastomonas	6.6133	NA	mcp; methyl-accepting chemotaxis protein
266	K03406	April	Bacteria	Proteobacteria	Betaproteobacteria	Burkholderiales	Alcaligenaceae	Achromobacter	1.18073	0.596282	mcp; methyl-accepting chemotaxis protein
267	K03406	April	Bacteria	Proteobacteria	Betaproteobacteria	Burkholderiales	Burkholderiaceae	Burkholderia	1.55647	1.25715	mcp; methyl-accepting chemotaxis protein
268	K03406	April	Bacteria	Proteobacteria	Betaproteobacteria	Burkholderiales	Burkholderiaceae	Cupriavidus	3.05036	0.718272	mcp; methyl-accepting chemotaxis protein
269	K03406	April	Bacteria	Proteobacteria	Betaproteobacteria	Burkholderiales	Burkholderiaceae	Paraburkholderia	2.14841	1.44441	mcp; methyl-accepting chemotaxis protein
270	K03406	April	Bacteria	Proteobacteria	Betaproteobacteria	Burkholderiales	Comamonadaceae	Acidovorax	1.53263	1.33041	mcp; methyl-accepting chemotaxis protein
271	K03406	April	Bacteria	Proteobacteria	Betaproteobacteria	Burkholderiales	Comamonadaceae	Alicycliphilus	3.0085	2.91913	mcp; methyl-accepting chemotaxis protein
272	K03406	April	Bacteria	Proteobacteria	Betaproteobacteria	Burkholderiales	Comamonadaceae	Delftia	1.22192	NA	mcp; methyl-accepting chemotaxis protein
273	K03406	April	Bacteria	Proteobacteria	Betaproteobacteria	Burkholderiales	Comamonadaceae	Hydrogenophaga	0.221098	0.0966727	mcp; methyl-accepting chemotaxis protein
274	K03406	April	Bacteria	Proteobacteria	Betaproteobacteria	Burkholderiales	Comamonadaceae	Limnohabitans	6.71564	9.18222	mcp; methyl-accepting chemotaxis protein
275	K03406	April	Bacteria	Proteobacteria	Betaproteobacteria	Burkholderiales	Comamonadaceae	Rhodoferax	1.04043	1.53432	mcp; methyl-accepting chemotaxis protein
276	K03406	April	Bacteria	Proteobacteria	Betaproteobacteria	Burkholderiales	Oxalobacteraceae	Duganella	2.64275	2.13303	mcp; methyl-accepting chemotaxis protein
277	K03406	April	Bacteria	Proteobacteria	Betaproteobacteria	Burkholderiales	Oxalobacteraceae	Herbaspirillum	3.95924	2.04543	mcp; methyl-accepting chemotaxis protein
278	K03406	April	Bacteria	Proteobacteria	Betaproteobacteria	Burkholderiales	unclassified Burkholderiales	Ideonella	0.268535	NA	mcp; methyl-accepting chemotaxis protein
279	K03406	April	Bacteria	Proteobacteria	Betaproteobacteria	Burkholderiales	unclassified Burkholderiales	Leptothrix	5.71016	3.36224	mcp; methyl-accepting chemotaxis protein
280	K03406	April	Bacteria	Proteobacteria	Betaproteobacteria	Burkholderiales	unclassified Burkholderiales	Rhizobacter	0.698213	0.768541	mcp; methyl-accepting chemotaxis protein
281	K03406	April	Bacteria	Proteobacteria	Betaproteobacteria	Neisseriales	Chromobacteriaceae	Chromobacterium	1.18184	0.880206	mcp; methyl-accepting chemotaxis protein
282	K03406	April	Bacteria	Proteobacteria	Betaproteobacteria	Neisseriales	Chromobacteriaceae	Paludibacterium	1.34099	0.661552	mcp; methyl-accepting chemotaxis protein
283	K03406	April	Bacteria	Proteobacteria	Betaproteobacteria	Nitrosomonadales	Methylophilaceae	Methylophilus	0.512063	0.522018	mcp; methyl-accepting chemotaxis protein
284	K03406	April	Bacteria	Proteobacteria	Betaproteobacteria	Nitrosomonadales	Methylophilaceae	Methylotenera	0.67095	0.994903	mcp; methyl-accepting chemotaxis protein
285	K03406	April	Bacteria	Proteobacteria	Betaproteobacteria	Nitrosomonadales	Methylophilaceae	Methylovorus	6.66997	8.31277	mcp; methyl-accepting chemotaxis protein
286	K03406	April	Bacteria	Proteobacteria	Betaproteobacteria	Nitrosomonadales	Methylophilaceae	unclassified Methylophilaceae	0.334942	NA	mcp; methyl-accepting chemotaxis protein
287	K03406	April	Bacteria	Proteobacteria	Betaproteobacteria	unclassified Betaproteobacteria	unclassified Betaproteobacteria	unclassified Betaproteobacteria	0.204348	0.163917	mcp; methyl-accepting chemotaxis protein
288	K03406	April	Bacteria	Proteobacteria	Deltaproteobacteria	Desulfarculales	Desulfarculaceae	Dethiosulfatarculus	2.14224	1.97725	mcp; methyl-accepting chemotaxis protein
289	K03406	April	Bacteria	Proteobacteria	Deltaproteobacteria	Desulfobacterales	Desulfobacteraceae	Desulfatibacillum	1.47888	0.939381	mcp; methyl-accepting chemotaxis protein
290	K03406	April	Bacteria	Proteobacteria	Deltaproteobacteria	Desulfobacterales	Desulfobacteraceae	Desulfatitalea	3.60295	NA	mcp; methyl-accepting chemotaxis protein
291	K03406	April	Bacteria	Proteobacteria	Deltaproteobacteria	Desulfobacterales	Desulfobacteraceae	Desulfobacter	1.81234	2.10184	mcp; methyl-accepting chemotaxis protein
292	K03406	April	Bacteria	Proteobacteria	Deltaproteobacteria	Desulfobacterales	Desulfobacteraceae	Desulfonema	0.894016	0.595044	mcp; methyl-accepting chemotaxis protein
293	K03406	April	Bacteria	Proteobacteria	Deltaproteobacteria	Desulfobacterales	Desulfobacteraceae	Desulfosarcina	5.25128	3.52867	mcp; methyl-accepting chemotaxis protein
294	K03406	April	Bacteria	Proteobacteria	Deltaproteobacteria	Desulfobacterales	Desulfobulbaceae	Desulfobulbus	1.85658	1.32758	mcp; methyl-accepting chemotaxis protein
295	K03406	April	Bacteria	Proteobacteria	Deltaproteobacteria	Desulfobacterales	Desulfobulbaceae	Desulfopila	2.95991	5.13445	mcp; methyl-accepting chemotaxis protein
296	K03406	April	Bacteria	Proteobacteria	Deltaproteobacteria	Desulfovibrionales	Desulfonatronaceae	Desulfonatronum	5.27708	NA	mcp; methyl-accepting chemotaxis protein
297	K03406	April	Bacteria	Proteobacteria	Deltaproteobacteria	Desulfovibrionales	Desulfovibrionaceae	Desulfovibrio	2.17911	1.95019	mcp; methyl-accepting chemotaxis protein
298	K03406	April	Bacteria	Proteobacteria	Deltaproteobacteria	Desulfuromonadales	Desulfuromonadaceae	Desulfuromonas	2.79059	1.55815	mcp; methyl-accepting chemotaxis protein
299	K03406	April	Bacteria	Proteobacteria	Deltaproteobacteria	Desulfuromonadales	Geobacteraceae	Geobacter	3.76973	2.79545	mcp; methyl-accepting chemotaxis protein
300	K03406	April	Bacteria	Proteobacteria	Deltaproteobacteria	unclassified Deltaproteobacteria	unclassified Deltaproteobacteria	unclassified Deltaproteobacteria	1.90296	2.50383	mcp; methyl-accepting chemotaxis protein
301	K03406	April	Bacteria	Proteobacteria	Epsilonproteobacteria	Campylobacterales	Campylobacteraceae	Arcobacter	3.35618	2.59722	mcp; methyl-accepting chemotaxis protein
302	K03406	April	Bacteria	Proteobacteria	Gammaproteobacteria	Alteromonadales	Alteromonadaceae	Aestuariibacter	1.45734	0.720842	mcp; methyl-accepting chemotaxis protein
303	K03406	April	Bacteria	Proteobacteria	Gammaproteobacteria	Alteromonadales	Alteromonadaceae	Alteromonas	3.78068	3.51682	mcp; methyl-accepting chemotaxis protein
304	K03406	April	Bacteria	Proteobacteria	Gammaproteobacteria	Alteromonadales	Alteromonadaceae	Catenovulum	0.700698	0.230445	mcp; methyl-accepting chemotaxis protein
305	K03406	April	Bacteria	Proteobacteria	Gammaproteobacteria	Alteromonadales	Alteromonadaceae	Glaciecola	2.6268	1.01989	mcp; methyl-accepting chemotaxis protein
306	K03406	April	Bacteria	Proteobacteria	Gammaproteobacteria	Alteromonadales	Alteromonadaceae	Marinobacter	0.940943	0.226028	mcp; methyl-accepting chemotaxis protein
307	K03406	April	Bacteria	Proteobacteria	Gammaproteobacteria	Alteromonadales	Colwelliaceae	Colwellia	6.74234	5.71315	mcp; methyl-accepting chemotaxis protein
308	K03406	April	Bacteria	Proteobacteria	Gammaproteobacteria	Alteromonadales	Colwelliaceae	Thalassomonas	0.941438	0.735373	mcp; methyl-accepting chemotaxis protein
309	K03406	April	Bacteria	Proteobacteria	Gammaproteobacteria	Alteromonadales	Colwelliaceae	Thalassotalea	1.27059	0.595359	mcp; methyl-accepting chemotaxis protein
310	K03406	April	Bacteria	Proteobacteria	Gammaproteobacteria	Alteromonadales	Pseudoalteromonadaceae	Algicola	4.2167	3.52811	mcp; methyl-accepting chemotaxis protein
311	K03406	April	Bacteria	Proteobacteria	Gammaproteobacteria	Alteromonadales	Pseudoalteromonadaceae	Pseudoalteromonas	2.33465	3.07863	mcp; methyl-accepting chemotaxis protein
312	K03406	April	Bacteria	Proteobacteria	Gammaproteobacteria	Alteromonadales	Psychromonadaceae	Psychromonas	2.57099	2.57871	mcp; methyl-accepting chemotaxis protein
313	K03406	April	Bacteria	Proteobacteria	Gammaproteobacteria	Alteromonadales	Shewanellaceae	Shewanella	2.85816	2.75004	mcp; methyl-accepting chemotaxis protein
314	K03406	April	Bacteria	Proteobacteria	Gammaproteobacteria	Cellvibrionales	Cellvibrionaceae	Gilvimarinus	5.20997	7.02126	mcp; methyl-accepting chemotaxis protein
315	K03406	April	Bacteria	Proteobacteria	Gammaproteobacteria	Cellvibrionales	Cellvibrionaceae	Teredinibacter	3.56089	3.87613	mcp; methyl-accepting chemotaxis protein
316	K03406	April	Bacteria	Proteobacteria	Gammaproteobacteria	Cellvibrionales	Halieaceae	Halioglobus	1.58875	1.13129	mcp; methyl-accepting chemotaxis protein
317	K03406	April	Bacteria	Proteobacteria	Gammaproteobacteria	Cellvibrionales	Spongiibacteraceae	Oceanicoccus	2.71775	4.17748	mcp; methyl-accepting chemotaxis protein
318	K03406	April	Bacteria	Proteobacteria	Gammaproteobacteria	Chromatiales	Chromatiaceae	Thiorhodococcus	2.29535	1.50204	mcp; methyl-accepting chemotaxis protein
319	K03406	April	Bacteria	Proteobacteria	Gammaproteobacteria	Chromatiales	Chromatiaceae	Thiorhodovibrio	2.18093	1.65919	mcp; methyl-accepting chemotaxis protein
320	K03406	April	Bacteria	Proteobacteria	Gammaproteobacteria	Chromatiales	Ectothiorhodospiraceae	Ectothiorhodospira	2.28775	2.43447	mcp; methyl-accepting chemotaxis protein
321	K03406	April	Bacteria	Proteobacteria	Gammaproteobacteria	Chromatiales	Ectothiorhodospiraceae	Thioalkalivibrio	1.8922	1.52825	mcp; methyl-accepting chemotaxis protein
322	K03406	April	Bacteria	Proteobacteria	Gammaproteobacteria	Lysobacterales	Lysobacteraceae	Lysobacter	1.53489	0.357644	mcp; methyl-accepting chemotaxis protein
323	K03406	April	Bacteria	Proteobacteria	Gammaproteobacteria	Methylococcales	Methylococcaceae	Methylobacter	4.27848	9.51652	mcp; methyl-accepting chemotaxis protein
324	K03406	April	Bacteria	Proteobacteria	Gammaproteobacteria	Methylococcales	Methylococcaceae	Methylococcus	2.54678	3.30917	mcp; methyl-accepting chemotaxis protein
325	K03406	April	Bacteria	Proteobacteria	Gammaproteobacteria	Methylococcales	Methylococcaceae	Methylomarinum	3.50262	3.72846	mcp; methyl-accepting chemotaxis protein
326	K03406	April	Bacteria	Proteobacteria	Gammaproteobacteria	Methylococcales	Methylococcaceae	Methylomicrobium	9.6965	NA	mcp; methyl-accepting chemotaxis protein
327	K03406	April	Bacteria	Proteobacteria	Gammaproteobacteria	Methylococcales	Methylococcaceae	Methylomonas	1.33798	0.965882	mcp; methyl-accepting chemotaxis protein
328	K03406	April	Bacteria	Proteobacteria	Gammaproteobacteria	Nevskiales	Sinobacteraceae	Solimonas	2.02703	1.4139	mcp; methyl-accepting chemotaxis protein
329	K03406	April	Bacteria	Proteobacteria	Gammaproteobacteria	Oceanospirillales	Hahellaceae	Hahella	2.20834	0.916595	mcp; methyl-accepting chemotaxis protein
330	K03406	April	Bacteria	Proteobacteria	Gammaproteobacteria	Oceanospirillales	Halomonadaceae	Halomonas	10.0965	9.73872	mcp; methyl-accepting chemotaxis protein
331	K03406	April	Bacteria	Proteobacteria	Gammaproteobacteria	Oceanospirillales	Oceanospirillaceae	Bacterioplanes	3.97878	5.02449	mcp; methyl-accepting chemotaxis protein
332	K03406	April	Bacteria	Proteobacteria	Gammaproteobacteria	Oceanospirillales	Oceanospirillaceae	Balneatrix	0.80059	0.655634	mcp; methyl-accepting chemotaxis protein
333	K03406	April	Bacteria	Proteobacteria	Gammaproteobacteria	Oceanospirillales	Oceanospirillaceae	Bermanella	1.38915	0.216756	mcp; methyl-accepting chemotaxis protein
334	K03406	April	Bacteria	Proteobacteria	Gammaproteobacteria	Oceanospirillales	Oceanospirillaceae	Marinobacterium	1.9592	1.86167	mcp; methyl-accepting chemotaxis protein
335	K03406	April	Bacteria	Proteobacteria	Gammaproteobacteria	Oceanospirillales	Oceanospirillaceae	Marinomonas	4.44082	4.95741	mcp; methyl-accepting chemotaxis protein
336	K03406	April	Bacteria	Proteobacteria	Gammaproteobacteria	Oceanospirillales	Oceanospirillaceae	Neptunomonas	1.25056	1.5647	mcp; methyl-accepting chemotaxis protein
337	K03406	April	Bacteria	Proteobacteria	Gammaproteobacteria	Oceanospirillales	Oceanospirillaceae	Oceanospirillum	1.54693	0.742703	mcp; methyl-accepting chemotaxis protein
338	K03406	April	Bacteria	Proteobacteria	Gammaproteobacteria	Oceanospirillales	Oleiphilaceae	Oleiphilus	2.78071	4.24495	mcp; methyl-accepting chemotaxis protein
339	K03406	April	Bacteria	Proteobacteria	Gammaproteobacteria	Oceanospirillales	Saccharospirillaceae	Reinekea	0.727763	NA	mcp; methyl-accepting chemotaxis protein
340	K03406	April	Bacteria	Proteobacteria	Gammaproteobacteria	Oceanospirillales	unclassified Oceanospirillales	Terasakiispira	7.80816	8.25949	mcp; methyl-accepting chemotaxis protein
341	K03406	April	Bacteria	Proteobacteria	Gammaproteobacteria	Pseudomonadales	Pseudomonadaceae	Pseudomonas	2.45171	1.98374	mcp; methyl-accepting chemotaxis protein
342	K03406	April	Bacteria	Proteobacteria	Gammaproteobacteria	Thiotrichales	Piscirickettsiaceae	Hydrogenovibrio	1.05635	1.28177	mcp; methyl-accepting chemotaxis protein
343	K03406	April	Bacteria	Proteobacteria	Gammaproteobacteria	Thiotrichales	Piscirickettsiaceae	Methylophaga	2.30479	2.27616	mcp; methyl-accepting chemotaxis protein
344	K03406	April	Bacteria	Proteobacteria	Gammaproteobacteria	Thiotrichales	Piscirickettsiaceae	Thiomicrorhabdus	1.36882	1.50365	mcp; methyl-accepting chemotaxis protein
345	K03406	April	Bacteria	Proteobacteria	Gammaproteobacteria	Thiotrichales	Piscirickettsiaceae	Thiomicrospira	1.9957	2.46134	mcp; methyl-accepting chemotaxis protein
346	K03406	April	Bacteria	Proteobacteria	Gammaproteobacteria	unclassified Gammaproteobacteria	unclassified Gammaproteobacteria	Pseudohongiella	0.116317	NA	mcp; methyl-accepting chemotaxis protein
347	K03406	April	Bacteria	Proteobacteria	Gammaproteobacteria	Vibrionales	Vibrionaceae	Enterovibrio	0.796555	0.298159	mcp; methyl-accepting chemotaxis protein
348	K03406	April	Bacteria	Proteobacteria	Gammaproteobacteria	Vibrionales	Vibrionaceae	Vibrio	4.47685	5.77587	mcp; methyl-accepting chemotaxis protein
349	K03406	April	Bacteria	Proteobacteria	Gammaproteobacteria	Xanthomonadales	Rhodanobacteraceae	Aquimonas	3.34841	2.564	mcp; methyl-accepting chemotaxis protein
350	K03406	April	Bacteria	Proteobacteria	Gammaproteobacteria	Xanthomonadales	Rhodanobacteraceae	Luteibacter	0.906759	0.620891	mcp; methyl-accepting chemotaxis protein
351	K03406	April	Bacteria	Proteobacteria	Gammaproteobacteria	Xanthomonadales	Xanthomonadaceae	Xanthomonas	2.59387	0.480478	mcp; methyl-accepting chemotaxis protein
352	K03406	April	Bacteria	Proteobacteria	Zetaproteobacteria	unclassified Zetaproteobacteria	unclassified Zetaproteobacteria	Ghiorsea	3.45367	4.48687	mcp; methyl-accepting chemotaxis protein
353	K03406	April	Bacteria	Proteobacteria	Zetaproteobacteria	unclassified Zetaproteobacteria	unclassified Zetaproteobacteria	unclassified Zetaproteobacteria	2.71528	3.79204	mcp; methyl-accepting chemotaxis protein
354	K03406	August	Archaea	Euryarchaeota	Methanomicrobia	Methanocellales	Methanocellaceae	Methanocella	1.01457	NA	mcp; methyl-accepting chemotaxis protein
355	K03406	August	Bacteria	Actinobacteria	Actinobacteria	Geodermatophilales	Geodermatophilaceae	Geodermatophilus	1.01901	0.193329	mcp; methyl-accepting chemotaxis protein
356	K03406	August	Bacteria	Actinobacteria	Actinobacteria	Micrococcales	Promicromonosporaceae	Promicromonospora	0.439717	NA	mcp; methyl-accepting chemotaxis protein
357	K03406	August	Bacteria	Actinobacteria	Actinobacteria	Micromonosporales	Micromonosporaceae	Actinoplanes	2.3103	2.33179	mcp; methyl-accepting chemotaxis protein
358	K03406	August	Bacteria	Bacteroidetes	Cytophagia	Cytophagales	Cytophagaceae	Sporocytophaga	1.53099	2.00731	mcp; methyl-accepting chemotaxis protein
359	K03406	August	Bacteria	Bacteroidetes	Cytophagia	Cytophagales	Flammeovirgaceae	Cesiribacter	0.750262	0.365697	mcp; methyl-accepting chemotaxis protein
360	K03406	August	Bacteria	Bacteroidetes	Cytophagia	Cytophagales	Flammeovirgaceae	Nafulsella	0.872665	NA	mcp; methyl-accepting chemotaxis protein
361	K03406	August	Bacteria	Bacteroidetes	Flavobacteriia	Flavobacteriales	Crocinitomicaceae	Crocinitomix	5.4152	6.2997	mcp; methyl-accepting chemotaxis protein
362	K03406	August	Bacteria	Bacteroidetes	Flavobacteriia	Flavobacteriales	Flavobacteriaceae	Flavobacterium	5.32303	1.47752	mcp; methyl-accepting chemotaxis protein
363	K03406	August	Bacteria	Cyanobacteria	unclassified Cyanobacteria	Chroococcales	Aphanothecaceae	Rubidibacter	1.76785	0.256658	mcp; methyl-accepting chemotaxis protein
364	K03406	August	Bacteria	Cyanobacteria	unclassified Cyanobacteria	Synechococcales	Leptolyngbyaceae	Leptolyngbya	3.48504	4.42208	mcp; methyl-accepting chemotaxis protein
365	K03406	August	Bacteria	Firmicutes	Clostridia	Clostridiales	Clostridiaceae	Clostridium	0.919374	NA	mcp; methyl-accepting chemotaxis protein
366	K03406	August	Bacteria	Firmicutes	Clostridia	Clostridiales	Lachnospiraceae	unclassified Lachnospiraceae	2.12463	1.53552	mcp; methyl-accepting chemotaxis protein
367	K03406	August	Bacteria	Firmicutes	Clostridia	Halanaerobiales	Halanaerobiaceae	Halanaerobium	0.397753	0.127362	mcp; methyl-accepting chemotaxis protein
368	K03406	August	Bacteria	Nitrospirae	Nitrospira	Nitrospirales	Nitrospiraceae	Candidatus Magnetobacterium	1.57998	NA	mcp; methyl-accepting chemotaxis protein
369	K03406	August	Bacteria	Nitrospirae	Nitrospira	Nitrospirales	Nitrospiraceae	Leptospirillum	2.24653	NA	mcp; methyl-accepting chemotaxis protein
370	K03406	August	Bacteria	Nitrospirae	Nitrospira	Nitrospirales	Nitrospiraceae	Nitrospira	1.62155	0.214129	mcp; methyl-accepting chemotaxis protein
371	K03406	August	Bacteria	Nitrospirae	unclassified Nitrospirae	unclassified Nitrospirae	unclassified Nitrospirae	unclassified Nitrospirae	3.79659	3.70212	mcp; methyl-accepting chemotaxis protein
372	K03406	August	Bacteria	Planctomycetes	Planctomycetia	Planctomycetales	Gemmataceae	Gemmata	0.309888	0.230717	mcp; methyl-accepting chemotaxis protein
373	K03406	August	Bacteria	Planctomycetes	Planctomycetia	Planctomycetales	Planctomycetaceae	Blastopirellula	0.953275	0.384399	mcp; methyl-accepting chemotaxis protein
374	K03406	August	Bacteria	Proteobacteria	Alphaproteobacteria	Kiloniellales	Kiloniellaceae	Kiloniella	1.20966	0.634245	mcp; methyl-accepting chemotaxis protein
375	K03406	August	Bacteria	Proteobacteria	Alphaproteobacteria	Rhizobiales	Bradyrhizobiaceae	Bosea	2.58859	3.0811	mcp; methyl-accepting chemotaxis protein
376	K03406	August	Bacteria	Proteobacteria	Alphaproteobacteria	Rhizobiales	Bradyrhizobiaceae	Bradyrhizobium	1.97158	1.83804	mcp; methyl-accepting chemotaxis protein
377	K03406	August	Bacteria	Proteobacteria	Alphaproteobacteria	Rhizobiales	Cohaesibacteraceae	Cohaesibacter	1.68082	0.965821	mcp; methyl-accepting chemotaxis protein
378	K03406	August	Bacteria	Proteobacteria	Alphaproteobacteria	Rhizobiales	Methylobacteriaceae	Methylobacterium	2.48206	4.44172	mcp; methyl-accepting chemotaxis protein
379	K03406	August	Bacteria	Proteobacteria	Alphaproteobacteria	Rhizobiales	Rhizobiaceae	Rhizobium	1.48025	1.36337	mcp; methyl-accepting chemotaxis protein
380	K03406	August	Bacteria	Proteobacteria	Alphaproteobacteria	Rhodobacterales	Rhodobacteraceae	Albidovulum	6.84124	NA	mcp; methyl-accepting chemotaxis protein
381	K03406	August	Bacteria	Proteobacteria	Alphaproteobacteria	Rhodobacterales	Rhodobacteraceae	Defluviimonas	3.75053	4.24784	mcp; methyl-accepting chemotaxis protein
382	K03406	August	Bacteria	Proteobacteria	Alphaproteobacteria	Rhodobacterales	Rhodobacteraceae	Jannaschia	1.59281	1.64424	mcp; methyl-accepting chemotaxis protein
383	K03406	August	Bacteria	Proteobacteria	Alphaproteobacteria	Rhodobacterales	Rhodobacteraceae	Loktanella	1.66695	1.47648	mcp; methyl-accepting chemotaxis protein
384	K03406	August	Bacteria	Proteobacteria	Alphaproteobacteria	Rhodobacterales	Rhodobacteraceae	Paenirhodobacter	4.45081	4.02466	mcp; methyl-accepting chemotaxis protein
385	K03406	August	Bacteria	Proteobacteria	Alphaproteobacteria	Rhodobacterales	Rhodobacteraceae	Pannonibacter	1.4053	1.2855	mcp; methyl-accepting chemotaxis protein
386	K03406	August	Bacteria	Proteobacteria	Alphaproteobacteria	Rhodobacterales	Rhodobacteraceae	Rhodovulum	2.07777	1.78363	mcp; methyl-accepting chemotaxis protein
387	K03406	August	Bacteria	Proteobacteria	Alphaproteobacteria	Rhodobacterales	Rhodobacteraceae	Roseobacter	0.452747	0.00207577	mcp; methyl-accepting chemotaxis protein
388	K03406	August	Bacteria	Proteobacteria	Alphaproteobacteria	Rhodobacterales	Rhodobacteraceae	Ruegeria	3.55995	4.27076	mcp; methyl-accepting chemotaxis protein
389	K03406	August	Bacteria	Proteobacteria	Alphaproteobacteria	Rhodospirillales	Acetobacteraceae	Belnapia	1.14743	NA	mcp; methyl-accepting chemotaxis protein
390	K03406	August	Bacteria	Proteobacteria	Alphaproteobacteria	Rhodospirillales	Rhodospirillaceae	Azospirillum	2.19478	0.18724	mcp; methyl-accepting chemotaxis protein
391	K03406	August	Bacteria	Proteobacteria	Alphaproteobacteria	Rhodospirillales	Rhodospirillaceae	Magnetovibrio	0.596157	NA	mcp; methyl-accepting chemotaxis protein
392	K03406	August	Bacteria	Proteobacteria	Alphaproteobacteria	Rhodospirillales	Rhodospirillaceae	Thalassobaculum	2.05003	NA	mcp; methyl-accepting chemotaxis protein
393	K03406	August	Bacteria	Proteobacteria	Alphaproteobacteria	Rhodospirillales	Rhodospirillaceae	Thalassospira	1.73643	1.622	mcp; methyl-accepting chemotaxis protein
394	K03406	August	Bacteria	Proteobacteria	Alphaproteobacteria	Sphingomonadales	Sphingomonadaceae	Sphingomonas	1.89965	1.9277	mcp; methyl-accepting chemotaxis protein
395	K03406	August	Bacteria	Proteobacteria	Betaproteobacteria	Burkholderiales	Burkholderiaceae	Burkholderia	1.38786	0.892749	mcp; methyl-accepting chemotaxis protein
396	K03406	August	Bacteria	Proteobacteria	Betaproteobacteria	Burkholderiales	Burkholderiaceae	Cupriavidus	1.03268	NA	mcp; methyl-accepting chemotaxis protein
397	K03406	August	Bacteria	Proteobacteria	Betaproteobacteria	Burkholderiales	Comamonadaceae	Rhodoferax	2.12456	3.43481	mcp; methyl-accepting chemotaxis protein
398	K03406	August	Bacteria	Proteobacteria	Betaproteobacteria	Burkholderiales	Oxalobacteraceae	Herbaspirillum	1.51257	1.27979	mcp; methyl-accepting chemotaxis protein
399	K03406	August	Bacteria	Proteobacteria	Betaproteobacteria	Burkholderiales	unclassified Burkholderiales	Ideonella	1.19237	1.14342	mcp; methyl-accepting chemotaxis protein
400	K03406	August	Bacteria	Proteobacteria	Betaproteobacteria	Burkholderiales	unclassified Burkholderiales	Rhizobacter	0.204032	NA	mcp; methyl-accepting chemotaxis protein
401	K03406	August	Bacteria	Proteobacteria	Betaproteobacteria	Burkholderiales	unclassified Burkholderiales	unclassified Burkholderiales	1.47671	0.750215	mcp; methyl-accepting chemotaxis protein
402	K03406	August	Bacteria	Proteobacteria	Betaproteobacteria	Neisseriales	Chromobacteriaceae	Andreprevotia	1.70765	1.1296	mcp; methyl-accepting chemotaxis protein
403	K03406	August	Bacteria	Proteobacteria	Betaproteobacteria	Neisseriales	Chromobacteriaceae	Aquaspirillum	1.42954	0.785018	mcp; methyl-accepting chemotaxis protein
404	K03406	August	Bacteria	Proteobacteria	Betaproteobacteria	Neisseriales	Chromobacteriaceae	Chromobacterium	0.201615	NA	mcp; methyl-accepting chemotaxis protein
405	K03406	August	Bacteria	Proteobacteria	Betaproteobacteria	Neisseriales	Chromobacteriaceae	Leeia	0.514207	0.084842	mcp; methyl-accepting chemotaxis protein
406	K03406	August	Bacteria	Proteobacteria	Betaproteobacteria	Neisseriales	Chromobacteriaceae	Paludibacterium	0.470957	0.0926353	mcp; methyl-accepting chemotaxis protein
407	K03406	August	Bacteria	Proteobacteria	Betaproteobacteria	Nitrosomonadales	Methylophilaceae	Methylophilus	0.199096	0.192127	mcp; methyl-accepting chemotaxis protein
408	K03406	August	Bacteria	Proteobacteria	Betaproteobacteria	Nitrosomonadales	Methylophilaceae	Methylotenera	0.266996	0.147761	mcp; methyl-accepting chemotaxis protein
409	K03406	August	Bacteria	Proteobacteria	Betaproteobacteria	Nitrosomonadales	Methylophilaceae	Methylovorus	0.696986	0.594688	mcp; methyl-accepting chemotaxis protein
410	K03406	August	Bacteria	Proteobacteria	Betaproteobacteria	Nitrosomonadales	Methylophilaceae	unclassified Methylophilaceae	5.34115	NA	mcp; methyl-accepting chemotaxis protein
411	K03406	August	Bacteria	Proteobacteria	Betaproteobacteria	Rhodocyclales	Zoogloeaceae	Thauera	0.407083	0.164485	mcp; methyl-accepting chemotaxis protein
412	K03406	August	Bacteria	Proteobacteria	Betaproteobacteria	Rhodocyclales	Zoogloeaceae	Uliginosibacterium	1.93512	1.32215	mcp; methyl-accepting chemotaxis protein
413	K03406	August	Bacteria	Proteobacteria	Betaproteobacteria	unclassified Betaproteobacteria	unclassified Betaproteobacteria	unclassified Betaproteobacteria	1.02398	0.964959	mcp; methyl-accepting chemotaxis protein
414	K03406	August	Bacteria	Proteobacteria	Deltaproteobacteria	Desulfobacterales	Desulfobacteraceae	Desulfobacter	3.26864	2.80353	mcp; methyl-accepting chemotaxis protein
415	K03406	August	Bacteria	Proteobacteria	Deltaproteobacteria	Desulfobacterales	Desulfobacteraceae	Desulfonema	1.1482	0.730335	mcp; methyl-accepting chemotaxis protein
416	K03406	August	Bacteria	Proteobacteria	Deltaproteobacteria	Desulfobacterales	Desulfobulbaceae	Desulfobulbus	0.975214	0.653986	mcp; methyl-accepting chemotaxis protein
417	K03406	August	Bacteria	Proteobacteria	Deltaproteobacteria	Desulfobacterales	Desulfobulbaceae	Desulfopila	0.483624	0.165122	mcp; methyl-accepting chemotaxis protein
418	K03406	August	Bacteria	Proteobacteria	Deltaproteobacteria	Desulfovibrionales	Desulfohalobiaceae	Desulfohalobium	5.00383	NA	mcp; methyl-accepting chemotaxis protein
419	K03406	August	Bacteria	Proteobacteria	Deltaproteobacteria	Desulfovibrionales	Desulfonatronaceae	Desulfonatronum	2.44106	1.40679	mcp; methyl-accepting chemotaxis protein
420	K03406	August	Bacteria	Proteobacteria	Deltaproteobacteria	Desulfovibrionales	Desulfovibrionaceae	Desulfovibrio	1.12855	0.812625	mcp; methyl-accepting chemotaxis protein
421	K03406	August	Bacteria	Proteobacteria	Deltaproteobacteria	Desulfuromonadales	Geobacteraceae	Geobacter	1.53574	0.978635	mcp; methyl-accepting chemotaxis protein
422	K03406	August	Bacteria	Proteobacteria	Deltaproteobacteria	unclassified Deltaproteobacteria	unclassified Deltaproteobacteria	unclassified Deltaproteobacteria	1.36016	1.35689	mcp; methyl-accepting chemotaxis protein
423	K03406	August	Bacteria	Proteobacteria	Gammaproteobacteria	Alteromonadales	Alteromonadaceae	Aestuariibacter	1.88082	0.937771	mcp; methyl-accepting chemotaxis protein
424	K03406	August	Bacteria	Proteobacteria	Gammaproteobacteria	Alteromonadales	Alteromonadaceae	Catenovulum	2.40565	2.50265	mcp; methyl-accepting chemotaxis protein
425	K03406	August	Bacteria	Proteobacteria	Gammaproteobacteria	Alteromonadales	Alteromonadaceae	Glaciecola	3.31617	2.11091	mcp; methyl-accepting chemotaxis protein
426	K03406	August	Bacteria	Proteobacteria	Gammaproteobacteria	Alteromonadales	Alteromonadaceae	Marinobacter	1.98316	1.51958	mcp; methyl-accepting chemotaxis protein
427	K03406	August	Bacteria	Proteobacteria	Gammaproteobacteria	Alteromonadales	Colwelliaceae	Colwellia	1.50166	0.518395	mcp; methyl-accepting chemotaxis protein
428	K03406	August	Bacteria	Proteobacteria	Gammaproteobacteria	Alteromonadales	Colwelliaceae	Thalassomonas	1.93703	1.03225	mcp; methyl-accepting chemotaxis protein
429	K03406	August	Bacteria	Proteobacteria	Gammaproteobacteria	Alteromonadales	Pseudoalteromonadaceae	Algicola	2.67282	NA	mcp; methyl-accepting chemotaxis protein
430	K03406	August	Bacteria	Proteobacteria	Gammaproteobacteria	Alteromonadales	Pseudoalteromonadaceae	Pseudoalteromonas	1.95636	2.06621	mcp; methyl-accepting chemotaxis protein
431	K03406	August	Bacteria	Proteobacteria	Gammaproteobacteria	Alteromonadales	Shewanellaceae	Shewanella	0.482962	NA	mcp; methyl-accepting chemotaxis protein
432	K03406	August	Bacteria	Proteobacteria	Gammaproteobacteria	Alteromonadales	unclassified Alteromonadales	unclassified Alteromonadales	0.644153	0.761011	mcp; methyl-accepting chemotaxis protein
433	K03406	August	Bacteria	Proteobacteria	Gammaproteobacteria	Cellvibrionales	Cellvibrionaceae	Saccharophagus	0.521674	NA	mcp; methyl-accepting chemotaxis protein
434	K03406	August	Bacteria	Proteobacteria	Gammaproteobacteria	Cellvibrionales	Halieaceae	Halioglobus	3.05495	1.67555	mcp; methyl-accepting chemotaxis protein
435	K03406	August	Bacteria	Proteobacteria	Gammaproteobacteria	Cellvibrionales	Porticoccaceae	Porticoccus	0.874264	0.776692	mcp; methyl-accepting chemotaxis protein
436	K03406	August	Bacteria	Proteobacteria	Gammaproteobacteria	Cellvibrionales	Spongiibacteraceae	Oceanicoccus	1.20386	0.91545	mcp; methyl-accepting chemotaxis protein
437	K03406	August	Bacteria	Proteobacteria	Gammaproteobacteria	Chromatiales	Chromatiaceae	Candidatus Tenderia	1.3596	1.04166	mcp; methyl-accepting chemotaxis protein
438	K03406	August	Bacteria	Proteobacteria	Gammaproteobacteria	Chromatiales	Chromatiaceae	Thiorhodovibrio	1.41478	1.41963	mcp; methyl-accepting chemotaxis protein
439	K03406	August	Bacteria	Proteobacteria	Gammaproteobacteria	Chromatiales	Ectothiorhodospiraceae	Thioalkalivibrio	1.7941	1.6475	mcp; methyl-accepting chemotaxis protein
440	K03406	August	Bacteria	Proteobacteria	Gammaproteobacteria	Enterobacterales	Pectobacteriaceae	Pectobacterium	0.839732	0.956658	mcp; methyl-accepting chemotaxis protein
441	K03406	August	Bacteria	Proteobacteria	Gammaproteobacteria	Lysobacterales	Lysobacteraceae	Lysobacter	2.47783	2.95957	mcp; methyl-accepting chemotaxis protein
442	K03406	August	Bacteria	Proteobacteria	Gammaproteobacteria	Methylococcales	Methylococcaceae	Methylobacter	1.13525	0.946683	mcp; methyl-accepting chemotaxis protein
443	K03406	August	Bacteria	Proteobacteria	Gammaproteobacteria	Methylococcales	Methylococcaceae	Methylococcus	2.00607	1.81977	mcp; methyl-accepting chemotaxis protein
444	K03406	August	Bacteria	Proteobacteria	Gammaproteobacteria	Methylococcales	Methylococcaceae	Methylomonas	0.794876	NA	mcp; methyl-accepting chemotaxis protein
445	K03406	August	Bacteria	Proteobacteria	Gammaproteobacteria	Oceanospirillales	Oceanospirillaceae	Balneatrix	1.11267	0.967641	mcp; methyl-accepting chemotaxis protein
446	K03406	August	Bacteria	Proteobacteria	Gammaproteobacteria	Oceanospirillales	Oceanospirillaceae	Bermanella	0.895479	0.607419	mcp; methyl-accepting chemotaxis protein
447	K03406	August	Bacteria	Proteobacteria	Gammaproteobacteria	Oceanospirillales	Oceanospirillaceae	Marinomonas	0.728941	0.248879	mcp; methyl-accepting chemotaxis protein
448	K03406	August	Bacteria	Proteobacteria	Gammaproteobacteria	Oceanospirillales	Oceanospirillaceae	Neptunomonas	1.13594	1.01865	mcp; methyl-accepting chemotaxis protein
449	K03406	August	Bacteria	Proteobacteria	Gammaproteobacteria	Oceanospirillales	Oceanospirillaceae	Oceanospirillum	0.87362	0.368702	mcp; methyl-accepting chemotaxis protein
450	K03406	August	Bacteria	Proteobacteria	Gammaproteobacteria	Pseudomonadales	Pseudomonadaceae	Pseudomonas	1.31706	1.22725	mcp; methyl-accepting chemotaxis protein
451	K03406	August	Bacteria	Proteobacteria	Gammaproteobacteria	Thiotrichales	Piscirickettsiaceae	Hydrogenovibrio	1.22541	0.918908	mcp; methyl-accepting chemotaxis protein
452	K03406	August	Bacteria	Proteobacteria	Gammaproteobacteria	Thiotrichales	Piscirickettsiaceae	Methylophaga	1.17172	1.41382	mcp; methyl-accepting chemotaxis protein
453	K03406	August	Bacteria	Proteobacteria	Gammaproteobacteria	Thiotrichales	Piscirickettsiaceae	Thiomicrorhabdus	1.4262	1.15588	mcp; methyl-accepting chemotaxis protein
454	K03406	August	Bacteria	Proteobacteria	Gammaproteobacteria	Thiotrichales	Piscirickettsiaceae	Thiomicrospira	1.3615	1.18066	mcp; methyl-accepting chemotaxis protein
455	K03406	August	Bacteria	Proteobacteria	Gammaproteobacteria	unclassified Gammaproteobacteria	unclassified Gammaproteobacteria	Pseudohongiella	0.220895	NA	mcp; methyl-accepting chemotaxis protein
456	K03406	August	Bacteria	Proteobacteria	Gammaproteobacteria	Vibrionales	Vibrionaceae	Aliivibrio	3.30556	3.32014	mcp; methyl-accepting chemotaxis protein
457	K03406	August	Bacteria	Proteobacteria	Gammaproteobacteria	Vibrionales	Vibrionaceae	Enterovibrio	0.741684	0.525383	mcp; methyl-accepting chemotaxis protein
458	K03406	August	Bacteria	Proteobacteria	Gammaproteobacteria	Vibrionales	Vibrionaceae	Vibrio	1.90224	1.68231	mcp; methyl-accepting chemotaxis protein
459	K03406	August	Bacteria	Proteobacteria	Gammaproteobacteria	Xanthomonadales	Rhodanobacteraceae	Luteibacter	1.51191	1.08014	mcp; methyl-accepting chemotaxis protein
460	K03406	August	Bacteria	Proteobacteria	Oligoflexia	Bacteriovoracales	Bacteriovoracaceae	Bacteriovorax	1.61521	0.76435	mcp; methyl-accepting chemotaxis protein
461	K03406	June	Archaea	Euryarchaeota	Methanomicrobia	Methanomicrobiales	Methanospirillaceae	Methanospirillum	2.37929	1.9364	mcp; methyl-accepting chemotaxis protein
462	K03406	June	Archaea	Euryarchaeota	Methanomicrobia	Methanosarcinales	Methanosarcinaceae	Methanolobus	1.19795	0.530572	mcp; methyl-accepting chemotaxis protein
463	K03406	June	Bacteria	Actinobacteria	Actinobacteria	Micrococcales	Promicromonosporaceae	Promicromonospora	1.79323	0.963252	mcp; methyl-accepting chemotaxis protein
464	K03406	June	Bacteria	Actinobacteria	Actinobacteria	Micromonosporales	Micromonosporaceae	Actinoplanes	1.31627	0.808696	mcp; methyl-accepting chemotaxis protein
465	K03406	June	Bacteria	Bacteroidetes	Chitinophagia	Chitinophagales	Chitinophagaceae	Chitinophaga	2.25161	1.52833	mcp; methyl-accepting chemotaxis protein
466	K03406	June	Bacteria	Bacteroidetes	Cytophagia	Cytophagales	Cytophagaceae	Sporocytophaga	0.272012	NA	mcp; methyl-accepting chemotaxis protein
467	K03406	June	Bacteria	Bacteroidetes	Cytophagia	Cytophagales	Flammeovirgaceae	Flammeovirga	1.08364	0.116651	mcp; methyl-accepting chemotaxis protein
468	K03406	June	Bacteria	Bacteroidetes	Flavobacteriia	Flavobacteriales	Flavobacteriaceae	Aquimarina	3.43994	1.65615	mcp; methyl-accepting chemotaxis protein
469	K03406	June	Bacteria	Bacteroidetes	Flavobacteriia	Flavobacteriales	Flavobacteriaceae	Flavobacterium	2.6036	2.1974	mcp; methyl-accepting chemotaxis protein
470	K03406	June	Bacteria	Cyanobacteria	unclassified Cyanobacteria	Oscillatoriales	Microcoleaceae	Arthrospira	1.844	1.07519	mcp; methyl-accepting chemotaxis protein
471	K03406	June	Bacteria	Firmicutes	Bacilli	Bacillales	Bacillaceae	Bacillus	2.57725	2.36469	mcp; methyl-accepting chemotaxis protein
472	K03406	June	Bacteria	Firmicutes	Clostridia	Clostridiales	Lachnospiraceae	Anaerotignum	3.08329	2.12572	mcp; methyl-accepting chemotaxis protein
473	K03406	June	Bacteria	Firmicutes	Clostridia	Halanaerobiales	Halanaerobiaceae	Halanaerobium	0.661481	NA	mcp; methyl-accepting chemotaxis protein
474	K03406	June	Bacteria	Planctomycetes	Planctomycetia	Planctomycetales	Gemmataceae	Gemmata	1.75856	1.61923	mcp; methyl-accepting chemotaxis protein
475	K03406	June	Bacteria	Proteobacteria	Alphaproteobacteria	Rhizobiales	Bradyrhizobiaceae	Bosea	1.09521	0.5202	mcp; methyl-accepting chemotaxis protein
476	K03406	June	Bacteria	Proteobacteria	Alphaproteobacteria	Rhizobiales	Bradyrhizobiaceae	Bradyrhizobium	2.11209	1.17519	mcp; methyl-accepting chemotaxis protein
477	K03406	June	Bacteria	Proteobacteria	Alphaproteobacteria	Rhizobiales	Hyphomicrobiaceae	Rhodoplanes	0.646383	0.0266081	mcp; methyl-accepting chemotaxis protein
478	K03406	June	Bacteria	Proteobacteria	Alphaproteobacteria	Rhizobiales	Methylobacteriaceae	Methylobacterium	1.77306	1.27265	mcp; methyl-accepting chemotaxis protein
479	K03406	June	Bacteria	Proteobacteria	Alphaproteobacteria	Rhizobiales	Rhizobiaceae	Rhizobium	1.82664	1.11308	mcp; methyl-accepting chemotaxis protein
480	K03406	June	Bacteria	Proteobacteria	Alphaproteobacteria	Rhizobiales	unclassified Rhizobiales	Pseudorhodoplanes	1.00786	0.00455958	mcp; methyl-accepting chemotaxis protein
481	K03406	June	Bacteria	Proteobacteria	Alphaproteobacteria	Rhizobiales	Xanthobacteraceae	Pseudolabrys	1.17907	0.61721	mcp; methyl-accepting chemotaxis protein
482	K03406	June	Bacteria	Proteobacteria	Alphaproteobacteria	Rhodobacterales	Rhodobacteraceae	Labrenzia	1.85012	NA	mcp; methyl-accepting chemotaxis protein
483	K03406	June	Bacteria	Proteobacteria	Alphaproteobacteria	Rhodobacterales	Rhodobacteraceae	Loktanella	3.26337	3.68346	mcp; methyl-accepting chemotaxis protein
484	K03406	June	Bacteria	Proteobacteria	Alphaproteobacteria	Rhodobacterales	Rhodobacteraceae	Roseivivax	0.482224	NA	mcp; methyl-accepting chemotaxis protein
485	K03406	June	Bacteria	Proteobacteria	Alphaproteobacteria	Rhodobacterales	Rhodobacteraceae	Roseobacter	2.77929	2.60203	mcp; methyl-accepting chemotaxis protein
486	K03406	June	Bacteria	Proteobacteria	Alphaproteobacteria	Rhodospirillales	Acetobacteraceae	Roseomonas	1.72714	0.83379	mcp; methyl-accepting chemotaxis protein
487	K03406	June	Bacteria	Proteobacteria	Alphaproteobacteria	Rhodospirillales	Rhodospirillaceae	Magnetovibrio	0.841088	NA	mcp; methyl-accepting chemotaxis protein
488	K03406	June	Bacteria	Proteobacteria	Alphaproteobacteria	Rhodospirillales	Rhodospirillaceae	Thalassospira	1.56007	1.21239	mcp; methyl-accepting chemotaxis protein
489	K03406	June	Bacteria	Proteobacteria	Alphaproteobacteria	Sphingomonadales	Sphingomonadaceae	Sphingomonas	0.907806	NA	mcp; methyl-accepting chemotaxis protein
490	K03406	June	Bacteria	Proteobacteria	Betaproteobacteria	Burkholderiales	Burkholderiaceae	Cupriavidus	0.859409	NA	mcp; methyl-accepting chemotaxis protein
491	K03406	June	Bacteria	Proteobacteria	Betaproteobacteria	Burkholderiales	Burkholderiaceae	Paraburkholderia	2.34898	1.66027	mcp; methyl-accepting chemotaxis protein
492	K03406	June	Bacteria	Proteobacteria	Betaproteobacteria	Burkholderiales	Comamonadaceae	Caldimonas	1.40377	0.727038	mcp; methyl-accepting chemotaxis protein
493	K03406	June	Bacteria	Proteobacteria	Betaproteobacteria	Burkholderiales	Comamonadaceae	Curvibacter	2.36506	1.28064	mcp; methyl-accepting chemotaxis protein
494	K03406	June	Bacteria	Proteobacteria	Betaproteobacteria	Burkholderiales	Comamonadaceae	Delftia	2.16135	1.66482	mcp; methyl-accepting chemotaxis protein
495	K03406	June	Bacteria	Proteobacteria	Betaproteobacteria	Burkholderiales	Comamonadaceae	Hydrogenophaga	2.31418	1.4742	mcp; methyl-accepting chemotaxis protein
496	K03406	June	Bacteria	Proteobacteria	Betaproteobacteria	Burkholderiales	Comamonadaceae	Limnohabitans	1.70217	0.858289	mcp; methyl-accepting chemotaxis protein
497	K03406	June	Bacteria	Proteobacteria	Betaproteobacteria	Burkholderiales	Comamonadaceae	Pelomonas	2.418	2.07551	mcp; methyl-accepting chemotaxis protein
498	K03406	June	Bacteria	Proteobacteria	Betaproteobacteria	Burkholderiales	Comamonadaceae	Polaromonas	1.46818	0.949549	mcp; methyl-accepting chemotaxis protein
499	K03406	June	Bacteria	Proteobacteria	Betaproteobacteria	Burkholderiales	Comamonadaceae	Rhodoferax	1.78935	1.40529	mcp; methyl-accepting chemotaxis protein
500	K03406	June	Bacteria	Proteobacteria	Betaproteobacteria	Burkholderiales	Comamonadaceae	Simplicispira	3.35313	2.51749	mcp; methyl-accepting chemotaxis protein
501	K03406	June	Bacteria	Proteobacteria	Betaproteobacteria	Burkholderiales	Oxalobacteraceae	Collimonas	1.59599	0.883499	mcp; methyl-accepting chemotaxis protein
502	K03406	June	Bacteria	Proteobacteria	Betaproteobacteria	Burkholderiales	Oxalobacteraceae	Janthinobacterium	2.21235	1.1409	mcp; methyl-accepting chemotaxis protein
503	K03406	June	Bacteria	Proteobacteria	Betaproteobacteria	Burkholderiales	Oxalobacteraceae	Massilia	2.35453	1.37135	mcp; methyl-accepting chemotaxis protein
504	K03406	June	Bacteria	Proteobacteria	Betaproteobacteria	Burkholderiales	Oxalobacteraceae	unclassified Oxalobacteraceae	2.17332	1.15568	mcp; methyl-accepting chemotaxis protein
505	K03406	June	Bacteria	Proteobacteria	Betaproteobacteria	Burkholderiales	unclassified Burkholderiales	Ideonella	2.73039	1.69295	mcp; methyl-accepting chemotaxis protein
506	K03406	June	Bacteria	Proteobacteria	Betaproteobacteria	Burkholderiales	unclassified Burkholderiales	Methylibium	2.91981	1.64365	mcp; methyl-accepting chemotaxis protein
507	K03406	June	Bacteria	Proteobacteria	Betaproteobacteria	Burkholderiales	unclassified Burkholderiales	Rhizobacter	2.48588	1.50976	mcp; methyl-accepting chemotaxis protein
508	K03406	June	Bacteria	Proteobacteria	Betaproteobacteria	Burkholderiales	unclassified Burkholderiales	Rubrivivax	1.81306	1.57224	mcp; methyl-accepting chemotaxis protein
509	K03406	June	Bacteria	Proteobacteria	Betaproteobacteria	Burkholderiales	unclassified Burkholderiales	unclassified Burkholderiales	1.71608	NA	mcp; methyl-accepting chemotaxis protein
510	K03406	June	Bacteria	Proteobacteria	Betaproteobacteria	Neisseriales	Chromobacteriaceae	Aquaspirillum	0.215989	0.0721477	mcp; methyl-accepting chemotaxis protein
511	K03406	June	Bacteria	Proteobacteria	Betaproteobacteria	Neisseriales	Chromobacteriaceae	Leeia	1.98581	1.92519	mcp; methyl-accepting chemotaxis protein
512	K03406	June	Bacteria	Proteobacteria	Betaproteobacteria	Nitrosomonadales	Gallionellaceae	Ferriphaselus	1.85172	0.882275	mcp; methyl-accepting chemotaxis protein
513	K03406	June	Bacteria	Proteobacteria	Betaproteobacteria	Nitrosomonadales	Gallionellaceae	Gallionella	2.30528	1.21692	mcp; methyl-accepting chemotaxis protein
514	K03406	June	Bacteria	Proteobacteria	Betaproteobacteria	Nitrosomonadales	Gallionellaceae	Sideroxydans	1.74112	0.741088	mcp; methyl-accepting chemotaxis protein
515	K03406	June	Bacteria	Proteobacteria	Betaproteobacteria	Nitrosomonadales	Methylophilaceae	Methylophilus	2.0188	1.30451	mcp; methyl-accepting chemotaxis protein
516	K03406	June	Bacteria	Proteobacteria	Betaproteobacteria	Nitrosomonadales	Methylophilaceae	Methylotenera	1.86855	1.28049	mcp; methyl-accepting chemotaxis protein
517	K03406	June	Bacteria	Proteobacteria	Betaproteobacteria	Nitrosomonadales	Methylophilaceae	Methylovorus	2.51758	1.24094	mcp; methyl-accepting chemotaxis protein
518	K03406	June	Bacteria	Proteobacteria	Betaproteobacteria	Nitrosomonadales	Methylophilaceae	unclassified Methylophilaceae	1.88373	1.25714	mcp; methyl-accepting chemotaxis protein
519	K03406	June	Bacteria	Proteobacteria	Betaproteobacteria	Nitrosomonadales	Nitrosomonadaceae	Nitrosospira	3.45122	1.97496	mcp; methyl-accepting chemotaxis protein
520	K03406	June	Bacteria	Proteobacteria	Betaproteobacteria	Rhodocyclales	Rhodocyclaceae	unclassified Rhodocyclaceae	2.48726	1.91837	mcp; methyl-accepting chemotaxis protein
521	K03406	June	Bacteria	Proteobacteria	Betaproteobacteria	Rhodocyclales	Zoogloeaceae	Azoarcus	2.43861	1.3754	mcp; methyl-accepting chemotaxis protein
522	K03406	June	Bacteria	Proteobacteria	Betaproteobacteria	Rhodocyclales	Zoogloeaceae	Thauera	1.58006	0.970925	mcp; methyl-accepting chemotaxis protein
523	K03406	June	Bacteria	Proteobacteria	Betaproteobacteria	Rhodocyclales	Zoogloeaceae	Uliginosibacterium	1.47028	1.24769	mcp; methyl-accepting chemotaxis protein
524	K03406	June	Bacteria	Proteobacteria	Betaproteobacteria	unclassified Betaproteobacteria	unclassified Betaproteobacteria	unclassified Betaproteobacteria	2.19652	1.44548	mcp; methyl-accepting chemotaxis protein
525	K03406	June	Bacteria	Proteobacteria	Deltaproteobacteria	Desulfobacterales	Desulfobacteraceae	Desulfatitalea	0.933306	NA	mcp; methyl-accepting chemotaxis protein
526	K03406	June	Bacteria	Proteobacteria	Deltaproteobacteria	Desulfobacterales	Desulfobacteraceae	Desulfosarcina	2.03757	NA	mcp; methyl-accepting chemotaxis protein
527	K03406	June	Bacteria	Proteobacteria	Deltaproteobacteria	Desulfobacterales	Desulfobulbaceae	Desulfobulbus	0.894103	0.353376	mcp; methyl-accepting chemotaxis protein
528	K03406	June	Bacteria	Proteobacteria	Deltaproteobacteria	Desulfovibrionales	Desulfovibrionaceae	Desulfovibrio	2.54385	1.72996	mcp; methyl-accepting chemotaxis protein
529	K03406	June	Bacteria	Proteobacteria	Deltaproteobacteria	Desulfurellales	Desulfurellaceae	Hippea	2.72549	1.8777	mcp; methyl-accepting chemotaxis protein
530	K03406	June	Bacteria	Proteobacteria	Deltaproteobacteria	Desulfuromonadales	Geobacteraceae	Geobacter	1.41849	0.71385	mcp; methyl-accepting chemotaxis protein
531	K03406	June	Bacteria	Proteobacteria	Deltaproteobacteria	Myxococcales	Archangiaceae	Archangium	2.02216	NA	mcp; methyl-accepting chemotaxis protein
532	K03406	June	Bacteria	Proteobacteria	Epsilonproteobacteria	Campylobacterales	Helicobacteraceae	Sulfurimonas	1.58975	NA	mcp; methyl-accepting chemotaxis protein
533	K03406	June	Bacteria	Proteobacteria	Gammaproteobacteria	Alteromonadales	Alteromonadaceae	Glaciecola	1.99655	1.03558	mcp; methyl-accepting chemotaxis protein
534	K03406	June	Bacteria	Proteobacteria	Gammaproteobacteria	Alteromonadales	Alteromonadaceae	Paraglaciecola	1.30728	0.728051	mcp; methyl-accepting chemotaxis protein
535	K03406	June	Bacteria	Proteobacteria	Gammaproteobacteria	Alteromonadales	Colwelliaceae	Colwellia	2.37682	1.53527	mcp; methyl-accepting chemotaxis protein
536	K03406	June	Bacteria	Proteobacteria	Gammaproteobacteria	Alteromonadales	Pseudoalteromonadaceae	Algicola	3.41092	2.84009	mcp; methyl-accepting chemotaxis protein
537	K03406	June	Bacteria	Proteobacteria	Gammaproteobacteria	Alteromonadales	Pseudoalteromonadaceae	Pseudoalteromonas	3.48561	2.5636	mcp; methyl-accepting chemotaxis protein
538	K03406	June	Bacteria	Proteobacteria	Gammaproteobacteria	Alteromonadales	Psychromonadaceae	Psychromonas	1.82355	1.05572	mcp; methyl-accepting chemotaxis protein
539	K03406	June	Bacteria	Proteobacteria	Gammaproteobacteria	Alteromonadales	Shewanellaceae	Shewanella	1.42159	0.581715	mcp; methyl-accepting chemotaxis protein
540	K03406	June	Bacteria	Proteobacteria	Gammaproteobacteria	Alteromonadales	unclassified Alteromonadales	unclassified Alteromonadales	2.88052	2.43266	mcp; methyl-accepting chemotaxis protein
541	K03406	June	Bacteria	Proteobacteria	Gammaproteobacteria	Cellvibrionales	Cellvibrionaceae	Cellvibrio	1.7921	0.770168	mcp; methyl-accepting chemotaxis protein
542	K03406	June	Bacteria	Proteobacteria	Gammaproteobacteria	Cellvibrionales	Cellvibrionaceae	Gilvimarinus	1.42353	1.03322	mcp; methyl-accepting chemotaxis protein
543	K03406	June	Bacteria	Proteobacteria	Gammaproteobacteria	Cellvibrionales	Cellvibrionaceae	Saccharophagus	1.42242	0.640945	mcp; methyl-accepting chemotaxis protein
544	K03406	June	Bacteria	Proteobacteria	Gammaproteobacteria	Cellvibrionales	Cellvibrionaceae	Simiduia	1.52656	1.0721	mcp; methyl-accepting chemotaxis protein
545	K03406	June	Bacteria	Proteobacteria	Gammaproteobacteria	Cellvibrionales	Cellvibrionaceae	Teredinibacter	1.29586	1.0337	mcp; methyl-accepting chemotaxis protein
546	K03406	June	Bacteria	Proteobacteria	Gammaproteobacteria	Cellvibrionales	Spongiibacteraceae	Oceanicoccus	2.79907	2.33622	mcp; methyl-accepting chemotaxis protein
547	K03406	June	Bacteria	Proteobacteria	Gammaproteobacteria	Cellvibrionales	Spongiibacteraceae	Spongiibacter	3.42016	2.78254	mcp; methyl-accepting chemotaxis protein
548	K03406	June	Bacteria	Proteobacteria	Gammaproteobacteria	Chromatiales	Chromatiaceae	Candidatus Tenderia	3.28522	2.87701	mcp; methyl-accepting chemotaxis protein
549	K03406	June	Bacteria	Proteobacteria	Gammaproteobacteria	Chromatiales	Chromatiaceae	Lamprocystis	3.85647	1.99007	mcp; methyl-accepting chemotaxis protein
550	K03406	June	Bacteria	Proteobacteria	Gammaproteobacteria	Chromatiales	Chromatiaceae	Thiorhodovibrio	1.24486	NA	mcp; methyl-accepting chemotaxis protein
551	K03406	June	Bacteria	Proteobacteria	Gammaproteobacteria	Chromatiales	Ectothiorhodospiraceae	Thioalkalivibrio	7.09724	4.91101	mcp; methyl-accepting chemotaxis protein
552	K03406	June	Bacteria	Proteobacteria	Gammaproteobacteria	Methylococcales	Methylococcaceae	Methylobacter	1.85491	1.39732	mcp; methyl-accepting chemotaxis protein
553	K03406	June	Bacteria	Proteobacteria	Gammaproteobacteria	Methylococcales	Methylococcaceae	Methyloglobulus	2.22652	1.3501	mcp; methyl-accepting chemotaxis protein
554	K03406	June	Bacteria	Proteobacteria	Gammaproteobacteria	Methylococcales	Methylococcaceae	Methylomagnum	1.47913	0.316775	mcp; methyl-accepting chemotaxis protein
555	K03406	June	Bacteria	Proteobacteria	Gammaproteobacteria	Methylococcales	Methylococcaceae	Methylomicrobium	1.61252	1.20542	mcp; methyl-accepting chemotaxis protein
556	K03406	June	Bacteria	Proteobacteria	Gammaproteobacteria	Methylococcales	Methylococcaceae	Methylomonas	1.90675	1.57742	mcp; methyl-accepting chemotaxis protein
557	K03406	June	Bacteria	Proteobacteria	Gammaproteobacteria	Oceanospirillales	Hahellaceae	Zooshikella	3.35401	3.01484	mcp; methyl-accepting chemotaxis protein
558	K03406	June	Bacteria	Proteobacteria	Gammaproteobacteria	Oceanospirillales	Halomonadaceae	Halomonas	1.29675	NA	mcp; methyl-accepting chemotaxis protein
559	K03406	June	Bacteria	Proteobacteria	Gammaproteobacteria	Oceanospirillales	Oceanospirillaceae	Balneatrix	0.461353	0.175532	mcp; methyl-accepting chemotaxis protein
560	K03406	June	Bacteria	Proteobacteria	Gammaproteobacteria	Oceanospirillales	Oceanospirillaceae	Marinobacterium	0.139996	NA	mcp; methyl-accepting chemotaxis protein
561	K03406	June	Bacteria	Proteobacteria	Gammaproteobacteria	Oceanospirillales	Saccharospirillaceae	Reinekea	1.41564	0.742813	mcp; methyl-accepting chemotaxis protein
562	K03406	June	Bacteria	Proteobacteria	Gammaproteobacteria	Pseudomonadales	Pseudomonadaceae	Pseudomonas	1.81644	1.21142	mcp; methyl-accepting chemotaxis protein
563	K03406	June	Bacteria	Proteobacteria	Gammaproteobacteria	Thiotrichales	Piscirickettsiaceae	Hydrogenovibrio	0.381141	NA	mcp; methyl-accepting chemotaxis protein
564	K03406	June	Bacteria	Proteobacteria	Gammaproteobacteria	Thiotrichales	Piscirickettsiaceae	Methylophaga	2.73789	2.13506	mcp; methyl-accepting chemotaxis protein
565	K03406	June	Bacteria	Proteobacteria	Gammaproteobacteria	Thiotrichales	Piscirickettsiaceae	Thiomicrorhabdus	1.05256	0.525229	mcp; methyl-accepting chemotaxis protein
566	K03406	June	Bacteria	Proteobacteria	Gammaproteobacteria	Thiotrichales	Piscirickettsiaceae	Thiomicrospira	0.81122	0.752236	mcp; methyl-accepting chemotaxis protein
567	K03406	June	Bacteria	Proteobacteria	Gammaproteobacteria	unclassified Gammaproteobacteria	unclassified Gammaproteobacteria	Pseudohongiella	2.46871	2.50102	mcp; methyl-accepting chemotaxis protein
568	K03406	June	Bacteria	Proteobacteria	Gammaproteobacteria	unclassified Gammaproteobacteria	unclassified Gammaproteobacteria	unclassified Gammaproteobacteria	1.57816	0.80247	mcp; methyl-accepting chemotaxis protein
569	K03406	June	Bacteria	Proteobacteria	Gammaproteobacteria	Vibrionales	Vibrionaceae	Aliivibrio	2.04251	NA	mcp; methyl-accepting chemotaxis protein
570	K03406	June	Bacteria	Proteobacteria	Gammaproteobacteria	Vibrionales	Vibrionaceae	Salinivibrio	1.41533	0.0132953	mcp; methyl-accepting chemotaxis protein
571	K03406	June	Bacteria	Proteobacteria	Gammaproteobacteria	Vibrionales	Vibrionaceae	Vibrio	1.87706	1.4053	mcp; methyl-accepting chemotaxis protein
572	K03406	June	Bacteria	Proteobacteria	Gammaproteobacteria	Xanthomonadales	Xanthomonadaceae	Xanthomonas	0.955155	0.367848	mcp; methyl-accepting chemotaxis protein
573	K03408	April	Archaea	Euryarchaeota	unclassified Euryarchaeota	unclassified Euryarchaeota	unclassified Euryarchaeota	unclassified Euryarchaeota	4.34454	NA	cheW; purine-binding chemotaxis protein CheW
574	K03408	April	Bacteria	Bacteroidetes	Cytophagia	Cytophagales	Cytophagaceae	Sporocytophaga	4.49214	4.18667	cheW; purine-binding chemotaxis protein CheW
575	K03408	April	Bacteria	Planctomycetes	Planctomycetia	Planctomycetales	Planctomycetaceae	Pirellula	0.310113	NA	cheW; purine-binding chemotaxis protein CheW
576	K03408	April	Bacteria	Proteobacteria	Alphaproteobacteria	Rhizobiales	Methylocystaceae	Terasakiella	1.92122	1.41452	cheW; purine-binding chemotaxis protein CheW
577	K03408	April	Bacteria	Proteobacteria	Betaproteobacteria	Nitrosomonadales	Methylophilaceae	Methylotenera	0.270703	0.0837443	cheW; purine-binding chemotaxis protein CheW
578	K03408	April	Bacteria	Proteobacteria	Deltaproteobacteria	Desulfobacterales	Desulfobacteraceae	Desulfatirhabdium	1.76983	0.497497	cheW; purine-binding chemotaxis protein CheW
579	K03408	April	Bacteria	Proteobacteria	Deltaproteobacteria	unclassified Deltaproteobacteria	unclassified Deltaproteobacteria	unclassified Deltaproteobacteria	1.75555	0.934271	cheW; purine-binding chemotaxis protein CheW
580	K03408	April	Bacteria	Proteobacteria	Gammaproteobacteria	Alteromonadales	Alteromonadaceae	Paraglaciecola	2.00878	NA	cheW; purine-binding chemotaxis protein CheW
581	K03408	April	Bacteria	Proteobacteria	Gammaproteobacteria	Alteromonadales	Alteromonadaceae	unclassified Alteromonadaceae	3.4612	2.93544	cheW; purine-binding chemotaxis protein CheW
582	K03408	April	Bacteria	Proteobacteria	Gammaproteobacteria	Cellvibrionales	Cellvibrionaceae	Saccharophagus	1.0443	0.775614	cheW; purine-binding chemotaxis protein CheW
583	K03408	April	Bacteria	Proteobacteria	Gammaproteobacteria	Cellvibrionales	Spongiibacteraceae	Oceanicoccus	0.282393	NA	cheW; purine-binding chemotaxis protein CheW
584	K03408	April	Bacteria	Proteobacteria	Gammaproteobacteria	Chromatiales	Chromatiaceae	Candidatus Tenderia	1.13859	0.502899	cheW; purine-binding chemotaxis protein CheW
585	K03408	April	Bacteria	Proteobacteria	Gammaproteobacteria	Methylococcales	Methylococcaceae	Methylomarinum	5.09937	4.59182	cheW; purine-binding chemotaxis protein CheW
586	K03408	April	Bacteria	Proteobacteria	Gammaproteobacteria	Methylococcales	Methylococcaceae	Methylomicrobium	5.06862	NA	cheW; purine-binding chemotaxis protein CheW
587	K03408	April	Bacteria	Proteobacteria	Gammaproteobacteria	Methylococcales	Methylococcaceae	Methyloterricola	4.71835	6.91545	cheW; purine-binding chemotaxis protein CheW
588	K03408	April	Bacteria	Proteobacteria	Gammaproteobacteria	Oceanospirillales	Saccharospirillaceae	Reinekea	6.64847	NA	cheW; purine-binding chemotaxis protein CheW
589	K03408	April	Bacteria	Proteobacteria	Gammaproteobacteria	Pseudomonadales	Pseudomonadaceae	Pseudomonas	2.35828	1.2371	cheW; purine-binding chemotaxis protein CheW
590	K03408	April	Bacteria	Proteobacteria	Gammaproteobacteria	Thiotrichales	Piscirickettsiaceae	Methylophaga	0.538987	NA	cheW; purine-binding chemotaxis protein CheW
591	K03408	April	Bacteria	Proteobacteria	Gammaproteobacteria	Thiotrichales	Piscirickettsiaceae	Thiomicrospira	2.01217	1.85826	cheW; purine-binding chemotaxis protein CheW
592	K03408	April	Bacteria	Proteobacteria	Gammaproteobacteria	Vibrionales	Vibrionaceae	Photobacterium	0.504978	NA	cheW; purine-binding chemotaxis protein CheW
593	K03408	April	Bacteria	Proteobacteria	Gammaproteobacteria	Vibrionales	Vibrionaceae	Vibrio	1.24164	0.90073	cheW; purine-binding chemotaxis protein CheW
594	K03408	April	Bacteria	Proteobacteria	Zetaproteobacteria	unclassified Zetaproteobacteria	unclassified Zetaproteobacteria	unclassified Zetaproteobacteria	2.63278	3.00395	cheW; purine-binding chemotaxis protein CheW
595	K03408	April	Bacteria	Spirochaetes	Spirochaetia	Spirochaetales	Spirochaetaceae	Treponema	1.42607	0.905237	cheW; purine-binding chemotaxis protein CheW
596	K03408	April	Bacteria	unclassified Bacteria	unclassified Bacteria	unclassified Bacteria	unclassified Bacteria	unclassified Bacteria	1.71434	0.958467	cheW; purine-binding chemotaxis protein CheW
597	K03408	August	Archaea	Euryarchaeota	unclassified Euryarchaeota	unclassified Euryarchaeota	unclassified Euryarchaeota	unclassified Euryarchaeota	0.750398	0.0100949	cheW; purine-binding chemotaxis protein CheW
598	K03408	August	Bacteria	Bacteroidetes	Cytophagia	Cytophagales	Cytophagaceae	Sporocytophaga	2.3119	2.63769	cheW; purine-binding chemotaxis protein CheW
599	K03408	August	Bacteria	Planctomycetes	Planctomycetia	Planctomycetales	Planctomycetaceae	Pirellula	2.30484	1.41113	cheW; purine-binding chemotaxis protein CheW
600	K03408	August	Bacteria	Proteobacteria	Alphaproteobacteria	Rhodobacterales	Rhodobacteraceae	Citreicella	3.40912	3.69213	cheW; purine-binding chemotaxis protein CheW
601	K03408	August	Bacteria	Proteobacteria	Alphaproteobacteria	Rhodobacterales	Rhodobacteraceae	Loktanella	1.8506	1.43381	cheW; purine-binding chemotaxis protein CheW
602	K03408	August	Bacteria	Proteobacteria	Alphaproteobacteria	Rhodobacterales	Rhodobacteraceae	Roseicitreum	2.2483	2.34465	cheW; purine-binding chemotaxis protein CheW
603	K03408	August	Bacteria	Proteobacteria	Alphaproteobacteria	Sphingomonadales	Sphingomonadaceae	Sphingomonas	1.4359	1.25012	cheW; purine-binding chemotaxis protein CheW
604	K03408	August	Bacteria	Proteobacteria	Betaproteobacteria	Nitrosomonadales	Methylophilaceae	Methylotenera	0.339522	0.0925916	cheW; purine-binding chemotaxis protein CheW
605	K03408	August	Bacteria	Proteobacteria	Betaproteobacteria	unclassified Betaproteobacteria	unclassified Betaproteobacteria	unclassified Betaproteobacteria	1.33411	1.06934	cheW; purine-binding chemotaxis protein CheW
606	K03408	August	Bacteria	Proteobacteria	Deltaproteobacteria	unclassified Deltaproteobacteria	unclassified Deltaproteobacteria	unclassified Deltaproteobacteria	0.315517	0.011063	cheW; purine-binding chemotaxis protein CheW
607	K03408	August	Bacteria	Proteobacteria	Gammaproteobacteria	Alteromonadales	Alteromonadaceae	Glaciecola	0.876959	NA	cheW; purine-binding chemotaxis protein CheW
608	K03408	August	Bacteria	Proteobacteria	Gammaproteobacteria	Alteromonadales	Shewanellaceae	Shewanella	0.734586	NA	cheW; purine-binding chemotaxis protein CheW
609	K03408	August	Bacteria	Proteobacteria	Gammaproteobacteria	Cellvibrionales	Cellvibrionaceae	Saccharophagus	1.74862	1.68526	cheW; purine-binding chemotaxis protein CheW
610	K03408	August	Bacteria	Proteobacteria	Gammaproteobacteria	Cellvibrionales	Spongiibacteraceae	Oceanicoccus	1.07313	1.13222	cheW; purine-binding chemotaxis protein CheW
611	K03408	August	Bacteria	Proteobacteria	Gammaproteobacteria	Chromatiales	Chromatiaceae	Candidatus Tenderia	2.47192	1.81279	cheW; purine-binding chemotaxis protein CheW
612	K03408	August	Bacteria	Proteobacteria	Gammaproteobacteria	Chromatiales	Ectothiorhodospiraceae	Alkalilimnicola	0.729384	NA	cheW; purine-binding chemotaxis protein CheW
613	K03408	August	Bacteria	Proteobacteria	Gammaproteobacteria	Chromatiales	Ectothiorhodospiraceae	Halorhodospira	1.27202	NA	cheW; purine-binding chemotaxis protein CheW
614	K03408	August	Bacteria	Proteobacteria	Gammaproteobacteria	Pseudomonadales	Pseudomonadaceae	Pseudomonas	1.08694	0.738551	cheW; purine-binding chemotaxis protein CheW
615	K03408	August	Bacteria	Proteobacteria	Gammaproteobacteria	Thiotrichales	Piscirickettsiaceae	Methylophaga	3.09805	NA	cheW; purine-binding chemotaxis protein CheW
616	K03408	August	Bacteria	Proteobacteria	Gammaproteobacteria	Thiotrichales	Piscirickettsiaceae	Thiomicrospira	1.6301	0.945132	cheW; purine-binding chemotaxis protein CheW
617	K03408	August	Bacteria	Proteobacteria	Gammaproteobacteria	Vibrionales	Vibrionaceae	Photobacterium	3.06844	3.06935	cheW; purine-binding chemotaxis protein CheW
618	K03408	August	Bacteria	Proteobacteria	Gammaproteobacteria	Vibrionales	Vibrionaceae	Vibrio	0.66375	0.41288	cheW; purine-binding chemotaxis protein CheW
619	K03408	August	Bacteria	unclassified Bacteria	unclassified Bacteria	unclassified Bacteria	unclassified Bacteria	unclassified Bacteria	0.836474	NA	cheW; purine-binding chemotaxis protein CheW
620	K03408	June	Bacteria	Actinobacteria	Actinobacteria	Micromonosporales	Micromonosporaceae	Actinoplanes	0.924992	0.446208	cheW; purine-binding chemotaxis protein CheW
621	K03408	June	Bacteria	Planctomycetes	Planctomycetia	Planctomycetales	Planctomycetaceae	Pirellula	0.836416	0.582769	cheW; purine-binding chemotaxis protein CheW
622	K03408	June	Bacteria	Proteobacteria	Alphaproteobacteria	Rhodobacterales	Rhodobacteraceae	Loktanella	0.598849	0.124541	cheW; purine-binding chemotaxis protein CheW
623	K03408	June	Bacteria	Proteobacteria	Alphaproteobacteria	Sphingomonadales	Sphingomonadaceae	Sphingomonas	0.50058	NA	cheW; purine-binding chemotaxis protein CheW
624	K03408	June	Bacteria	Proteobacteria	Betaproteobacteria	Burkholderiales	Burkholderiaceae	Polynucleobacter	2.08693	NA	cheW; purine-binding chemotaxis protein CheW
625	K03408	June	Bacteria	Proteobacteria	Betaproteobacteria	Burkholderiales	Comamonadaceae	Giesbergeria	4.11128	1.64978	cheW; purine-binding chemotaxis protein CheW
626	K03408	June	Bacteria	Proteobacteria	Betaproteobacteria	Burkholderiales	Comamonadaceae	Hydrogenophaga	2.27784	1.76128	cheW; purine-binding chemotaxis protein CheW
627	K03408	June	Bacteria	Proteobacteria	Betaproteobacteria	Burkholderiales	Comamonadaceae	Pseudorhodoferax	3.58701	1.73783	cheW; purine-binding chemotaxis protein CheW
628	K03408	June	Bacteria	Proteobacteria	Betaproteobacteria	Burkholderiales	Comamonadaceae	Rhodoferax	2.79774	2.63422	cheW; purine-binding chemotaxis protein CheW
629	K03408	June	Bacteria	Proteobacteria	Betaproteobacteria	Burkholderiales	Comamonadaceae	Simplicispira	1.52113	0.855215	cheW; purine-binding chemotaxis protein CheW
630	K03408	June	Bacteria	Proteobacteria	Betaproteobacteria	Burkholderiales	Oxalobacteraceae	Herminiimonas	1.87303	0.62094	cheW; purine-binding chemotaxis protein CheW
631	K03408	June	Bacteria	Proteobacteria	Betaproteobacteria	Burkholderiales	Oxalobacteraceae	unclassified Oxalobacteraceae	1.57804	0.935686	cheW; purine-binding chemotaxis protein CheW
632	K03408	June	Bacteria	Proteobacteria	Betaproteobacteria	Neisseriales	Chromobacteriaceae	Paludibacterium	3.14917	1.44306	cheW; purine-binding chemotaxis protein CheW
633	K03408	June	Bacteria	Proteobacteria	Betaproteobacteria	Nitrosomonadales	Methylophilaceae	Methylophilus	2.19632	0.766431	cheW; purine-binding chemotaxis protein CheW
634	K03408	June	Bacteria	Proteobacteria	Betaproteobacteria	Nitrosomonadales	Methylophilaceae	Methylotenera	2.07807	1.3552	cheW; purine-binding chemotaxis protein CheW
635	K03408	June	Bacteria	Proteobacteria	Betaproteobacteria	unclassified Betaproteobacteria	unclassified Betaproteobacteria	unclassified Betaproteobacteria	2.87372	1.6028	cheW; purine-binding chemotaxis protein CheW
636	K03408	June	Bacteria	Proteobacteria	Deltaproteobacteria	Myxococcales	Polyangiaceae	Chondromyces	1.62438	0.685412	cheW; purine-binding chemotaxis protein CheW
637	K03408	June	Bacteria	Proteobacteria	Gammaproteobacteria	Alteromonadales	Alteromonadaceae	Glaciecola	3.27967	2.32138	cheW; purine-binding chemotaxis protein CheW
638	K03408	June	Bacteria	Proteobacteria	Gammaproteobacteria	Alteromonadales	Alteromonadaceae	Marinobacter	2.30871	1.18898	cheW; purine-binding chemotaxis protein CheW
639	K03408	June	Bacteria	Proteobacteria	Gammaproteobacteria	Alteromonadales	Alteromonadaceae	unclassified Alteromonadaceae	2.28587	1.24234	cheW; purine-binding chemotaxis protein CheW
640	K03408	June	Bacteria	Proteobacteria	Gammaproteobacteria	Alteromonadales	Shewanellaceae	Shewanella	2.05806	1.58595	cheW; purine-binding chemotaxis protein CheW
641	K03408	June	Bacteria	Proteobacteria	Gammaproteobacteria	Cellvibrionales	Cellvibrionaceae	Cellvibrio	1.95845	0.0242864	cheW; purine-binding chemotaxis protein CheW
642	K03408	June	Bacteria	Proteobacteria	Gammaproteobacteria	Cellvibrionales	Cellvibrionaceae	Saccharophagus	0.408664	NA	cheW; purine-binding chemotaxis protein CheW
643	K03408	June	Bacteria	Proteobacteria	Gammaproteobacteria	Cellvibrionales	Spongiibacteraceae	Dasania	4.574	3.01279	cheW; purine-binding chemotaxis protein CheW
644	K03408	June	Bacteria	Proteobacteria	Gammaproteobacteria	Cellvibrionales	Spongiibacteraceae	Oceanicoccus	3.03534	2.19646	cheW; purine-binding chemotaxis protein CheW
645	K03408	June	Bacteria	Proteobacteria	Gammaproteobacteria	Chromatiales	Ectothiorhodospiraceae	Alkalilimnicola	2.15064	0.749253	cheW; purine-binding chemotaxis protein CheW
646	K03408	June	Bacteria	Proteobacteria	Gammaproteobacteria	Chromatiales	Ectothiorhodospiraceae	Halorhodospira	1.49195	0.35161	cheW; purine-binding chemotaxis protein CheW
647	K03408	June	Bacteria	Proteobacteria	Gammaproteobacteria	Methylococcales	Methylococcaceae	Methylomonas	3.12277	1.75226	cheW; purine-binding chemotaxis protein CheW
648	K03408	June	Bacteria	Proteobacteria	Gammaproteobacteria	Oceanospirillales	Oceanospirillaceae	Amphritea	1.29587	0.653812	cheW; purine-binding chemotaxis protein CheW
649	K03408	June	Bacteria	Proteobacteria	Gammaproteobacteria	Oceanospirillales	Saccharospirillaceae	Reinekea	2.63944	2.12228	cheW; purine-binding chemotaxis protein CheW
650	K03408	June	Bacteria	Proteobacteria	Gammaproteobacteria	Oceanospirillales	Saccharospirillaceae	Saccharospirillum	2.64017	2.23444	cheW; purine-binding chemotaxis protein CheW
651	K03408	June	Bacteria	Proteobacteria	Gammaproteobacteria	Pseudomonadales	Pseudomonadaceae	Pseudomonas	3.87349	2.11439	cheW; purine-binding chemotaxis protein CheW
652	K03408	June	Bacteria	Proteobacteria	Gammaproteobacteria	Thiotrichales	Piscirickettsiaceae	Methylophaga	3.10937	2.77888	cheW; purine-binding chemotaxis protein CheW
653	K03408	June	Bacteria	Proteobacteria	Gammaproteobacteria	Thiotrichales	Piscirickettsiaceae	Thiomicrospira	2.81634	2.0223	cheW; purine-binding chemotaxis protein CheW
654	K03408	June	Bacteria	Proteobacteria	Gammaproteobacteria	unclassified Gammaproteobacteria	unclassified Gammaproteobacteria	Pseudohongiella	2.94315	2.06181	cheW; purine-binding chemotaxis protein CheW
655	K03408	June	Bacteria	Proteobacteria	Gammaproteobacteria	Vibrionales	Vibrionaceae	Photobacterium	11.016	10.108	cheW; purine-binding chemotaxis protein CheW
656	K03408	June	Bacteria	Proteobacteria	Gammaproteobacteria	Vibrionales	Vibrionaceae	Vibrio	3.98829	3.67212	cheW; purine-binding chemotaxis protein CheW
657	K03412	April	Bacteria	Actinobacteria	Actinobacteria	Geodermatophilales	Geodermatophilaceae	Blastococcus	0.388591	NA	cheB; two-component system, chemotaxis family, response regulator CheB [EC:3.1.1.61]
658	K03412	April	Bacteria	Bacteroidetes	Bacteroidia	Bacteroidales	Rikenellaceae	Acetobacteroides	4.01282	4.65824	cheB; two-component system, chemotaxis family, response regulator CheB [EC:3.1.1.61]
659	K03412	April	Bacteria	Bacteroidetes	Cytophagia	Cytophagales	Cytophagaceae	Cytophaga	9.16158	2.20426	cheB; two-component system, chemotaxis family, response regulator CheB [EC:3.1.1.61]
660	K03412	April	Bacteria	Bacteroidetes	Cytophagia	Cytophagales	Cytophagaceae	Sporocytophaga	2.41892	1.41868	cheB; two-component system, chemotaxis family, response regulator CheB [EC:3.1.1.61]
661	K03412	April	Bacteria	Bacteroidetes	Cytophagia	Cytophagales	unclassified Cytophagales	Chryseolinea	9.56445	6.81991	cheB; two-component system, chemotaxis family, response regulator CheB [EC:3.1.1.61]
662	K03412	April	Bacteria	Cyanobacteria	unclassified Cyanobacteria	Nostocales	Chlorogloeopsidaceae	Chlorogloeopsis	3.59709	NA	cheB; two-component system, chemotaxis family, response regulator CheB [EC:3.1.1.61]
663	K03412	April	Bacteria	Firmicutes	Bacilli	Bacillales	Paenibacillaceae	Paenibacillus	4.1476	5.2202	cheB; two-component system, chemotaxis family, response regulator CheB [EC:3.1.1.61]
664	K03412	April	Bacteria	Firmicutes	Clostridia	Clostridiales	Lachnospiraceae	Acetitomaculum	2.07579	2.21752	cheB; two-component system, chemotaxis family, response regulator CheB [EC:3.1.1.61]
665	K03412	April	Bacteria	Nitrospirae	Nitrospira	Nitrospirales	Nitrospiraceae	Candidatus Magnetobacterium	2.22218	2.46226	cheB; two-component system, chemotaxis family, response regulator CheB [EC:3.1.1.61]
666	K03412	April	Bacteria	Planctomycetes	Planctomycetia	Candidatus Brocadiales	Candidatus Brocadiaceae	Candidatus Kuenenia	6.43325	NA	cheB; two-component system, chemotaxis family, response regulator CheB [EC:3.1.1.61]
667	K03412	April	Bacteria	Proteobacteria	Alphaproteobacteria	Rhodobacterales	Rhodobacteraceae	Tropicibacter	2.49537	0.905538	cheB; two-component system, chemotaxis family, response regulator CheB [EC:3.1.1.61]
668	K03412	April	Bacteria	Proteobacteria	Alphaproteobacteria	Rhodospirillales	Rhodospirillaceae	Pararhodospirillum	1.31928	1.20486	cheB; two-component system, chemotaxis family, response regulator CheB [EC:3.1.1.61]
669	K03412	April	Bacteria	Proteobacteria	Alphaproteobacteria	Sphingomonadales	Sphingomonadaceae	Sphingomonas	2.234	2.01718	cheB; two-component system, chemotaxis family, response regulator CheB [EC:3.1.1.61]
670	K03412	April	Bacteria	Proteobacteria	Betaproteobacteria	Nitrosomonadales	Methylophilaceae	Methylotenera	1.21647	NA	cheB; two-component system, chemotaxis family, response regulator CheB [EC:3.1.1.61]
671	K03412	April	Bacteria	Proteobacteria	Betaproteobacteria	Rhodocyclales	Zoogloeaceae	Uliginosibacterium	1.63826	1.32241	cheB; two-component system, chemotaxis family, response regulator CheB [EC:3.1.1.61]
672	K03412	April	Bacteria	Proteobacteria	Betaproteobacteria	unclassified Betaproteobacteria	unclassified Betaproteobacteria	unclassified Betaproteobacteria	0.16472	0.0477782	cheB; two-component system, chemotaxis family, response regulator CheB [EC:3.1.1.61]
673	K03412	April	Bacteria	Proteobacteria	Deltaproteobacteria	Desulfobacterales	Desulfobacteraceae	Desulfobacula	1.53208	1.72899	cheB; two-component system, chemotaxis family, response regulator CheB [EC:3.1.1.61]
674	K03412	April	Bacteria	Proteobacteria	Deltaproteobacteria	Desulfobacterales	Desulfobacteraceae	Desulforegula	4.62521	4.51893	cheB; two-component system, chemotaxis family, response regulator CheB [EC:3.1.1.61]
675	K03412	April	Bacteria	Proteobacteria	Deltaproteobacteria	Desulfuromonadales	Desulfuromonadaceae	Desulfuromonas	7.61322	5.73278	cheB; two-component system, chemotaxis family, response regulator CheB [EC:3.1.1.61]
676	K03412	April	Bacteria	Proteobacteria	Deltaproteobacteria	Desulfuromonadales	Desulfuromonadaceae	Malonomonas	4.06478	3.94171	cheB; two-component system, chemotaxis family, response regulator CheB [EC:3.1.1.61]
677	K03412	April	Bacteria	Proteobacteria	Deltaproteobacteria	Desulfuromonadales	Geobacteraceae	Geobacter	3.43764	4.71382	cheB; two-component system, chemotaxis family, response regulator CheB [EC:3.1.1.61]
678	K03412	April	Bacteria	Proteobacteria	Deltaproteobacteria	Myxococcales	Archangiaceae	Cystobacter	0.601178	NA	cheB; two-component system, chemotaxis family, response regulator CheB [EC:3.1.1.61]
679	K03412	April	Bacteria	Proteobacteria	Deltaproteobacteria	Syntrophobacterales	Syntrophorhabdaceae	Syntrophorhabdus	3.96254	4.37475	cheB; two-component system, chemotaxis family, response regulator CheB [EC:3.1.1.61]
680	K03412	April	Bacteria	Proteobacteria	Deltaproteobacteria	unclassified Deltaproteobacteria	unclassified Deltaproteobacteria	unclassified Deltaproteobacteria	2.50413	1.43179	cheB; two-component system, chemotaxis family, response regulator CheB [EC:3.1.1.61]
681	K03412	April	Bacteria	Proteobacteria	Epsilonproteobacteria	Campylobacterales	Helicobacteraceae	Helicobacter	2.9915	2.43358	cheB; two-component system, chemotaxis family, response regulator CheB [EC:3.1.1.61]
682	K03412	April	Bacteria	Proteobacteria	Gammaproteobacteria	Alteromonadales	Alteromonadaceae	Alteromonas	0.478488	NA	cheB; two-component system, chemotaxis family, response regulator CheB [EC:3.1.1.61]
683	K03412	April	Bacteria	Proteobacteria	Gammaproteobacteria	Alteromonadales	Alteromonadaceae	Catenovulum	3.09633	2.96029	cheB; two-component system, chemotaxis family, response regulator CheB [EC:3.1.1.61]
684	K03412	April	Bacteria	Proteobacteria	Gammaproteobacteria	Alteromonadales	Idiomarinaceae	Idiomarina	1.26034	0.499453	cheB; two-component system, chemotaxis family, response regulator CheB [EC:3.1.1.61]
685	K03412	April	Bacteria	Proteobacteria	Gammaproteobacteria	Alteromonadales	unclassified Alteromonadales	unclassified Alteromonadales	0.43266	0.315734	cheB; two-component system, chemotaxis family, response regulator CheB [EC:3.1.1.61]
686	K03412	April	Bacteria	Proteobacteria	Gammaproteobacteria	Cellvibrionales	Spongiibacteraceae	Oceanicoccus	0.580036	NA	cheB; two-component system, chemotaxis family, response regulator CheB [EC:3.1.1.61]
687	K03412	April	Bacteria	Proteobacteria	Gammaproteobacteria	Cellvibrionales	Spongiibacteraceae	Spongiibacter	2.27032	2.1664	cheB; two-component system, chemotaxis family, response regulator CheB [EC:3.1.1.61]
688	K03412	April	Bacteria	Proteobacteria	Gammaproteobacteria	Methylococcales	Methylococcaceae	Methylobacter	5.27977	0.00950644	cheB; two-component system, chemotaxis family, response regulator CheB [EC:3.1.1.61]
689	K03412	April	Bacteria	Proteobacteria	Gammaproteobacteria	Methylococcales	Methylococcaceae	Methylomonas	4.46663	5.31381	cheB; two-component system, chemotaxis family, response regulator CheB [EC:3.1.1.61]
690	K03412	April	Bacteria	Proteobacteria	Gammaproteobacteria	Nevskiales	Sinobacteraceae	Hydrocarboniphaga	4.43335	3.12929	cheB; two-component system, chemotaxis family, response regulator CheB [EC:3.1.1.61]
691	K03412	April	Bacteria	Proteobacteria	Gammaproteobacteria	Oceanospirillales	Halomonadaceae	Halomonas	3.61443	4.01565	cheB; two-component system, chemotaxis family, response regulator CheB [EC:3.1.1.61]
692	K03412	April	Bacteria	Proteobacteria	Gammaproteobacteria	Oceanospirillales	Oceanospirillaceae	Bermanella	1.83783	1.83188	cheB; two-component system, chemotaxis family, response regulator CheB [EC:3.1.1.61]
693	K03412	April	Bacteria	Proteobacteria	Gammaproteobacteria	Oceanospirillales	Oleiphilaceae	Oleiphilus	0.603615	NA	cheB; two-component system, chemotaxis family, response regulator CheB [EC:3.1.1.61]
694	K03412	April	Bacteria	Proteobacteria	Gammaproteobacteria	Thiotrichales	Piscirickettsiaceae	Methylophaga	1.71565	2.23207	cheB; two-component system, chemotaxis family, response regulator CheB [EC:3.1.1.61]
695	K03412	April	Bacteria	Proteobacteria	Gammaproteobacteria	Thiotrichales	Thiotrichaceae	Achromatium	8.36323	NA	cheB; two-component system, chemotaxis family, response regulator CheB [EC:3.1.1.61]
696	K03412	April	Bacteria	Proteobacteria	Gammaproteobacteria	Xanthomonadales	Rhodanobacteraceae	Luteibacter	1.94683	2.07639	cheB; two-component system, chemotaxis family, response regulator CheB [EC:3.1.1.61]
697	K03412	April	Bacteria	Proteobacteria	Gammaproteobacteria	Xanthomonadales	Xanthomonadaceae	Lysobacter	2.97064	2.61216	cheB; two-component system, chemotaxis family, response regulator CheB [EC:3.1.1.61]
698	K03412	April	Bacteria	Proteobacteria	Gammaproteobacteria	Xanthomonadales	Xanthomonadaceae	Stenotrophomonas	0.79414	NA	cheB; two-component system, chemotaxis family, response regulator CheB [EC:3.1.1.61]
699	K03412	April	Bacteria	Spirochaetes	Spirochaetia	Spirochaetales	Spirochaetaceae	Sediminispirochaeta	1.39592	0.934885	cheB; two-component system, chemotaxis family, response regulator CheB [EC:3.1.1.61]
700	K03412	April	Bacteria	Spirochaetes	Spirochaetia	Spirochaetales	Spirochaetaceae	Spirochaeta	3.59365	3.16032	cheB; two-component system, chemotaxis family, response regulator CheB [EC:3.1.1.61]
701	K03412	April	Bacteria	Spirochaetes	Spirochaetia	unclassified Spirochaetia	Leptospiraceae	Leptospira	4.93604	4.30456	cheB; two-component system, chemotaxis family, response regulator CheB [EC:3.1.1.61]
702	K03412	August	Bacteria	Acidobacteria	Acidobacteriia	Acidobacteriales	Acidobacteriaceae	unclassified Acidobacteriaceae	2.7036	2.31793	cheB; two-component system, chemotaxis family, response regulator CheB [EC:3.1.1.61]
703	K03412	August	Bacteria	Actinobacteria	Actinobacteria	Acidothermales	Acidothermaceae	Acidothermus	3.92963	NA	cheB; two-component system, chemotaxis family, response regulator CheB [EC:3.1.1.61]
704	K03412	August	Bacteria	Actinobacteria	Actinobacteria	Geodermatophilales	Geodermatophilaceae	Blastococcus	2.491	1.45029	cheB; two-component system, chemotaxis family, response regulator CheB [EC:3.1.1.61]
705	K03412	August	Bacteria	Actinobacteria	Actinobacteria	Micrococcales	Microbacteriaceae	Candidatus Aquiluna	1.35515	1.24646	cheB; two-component system, chemotaxis family, response regulator CheB [EC:3.1.1.61]
706	K03412	August	Bacteria	Actinobacteria	Actinobacteria	Micrococcales	Sanguibacteraceae	Sanguibacter	2.04466	1.56469	cheB; two-component system, chemotaxis family, response regulator CheB [EC:3.1.1.61]
707	K03412	August	Bacteria	Bacteroidetes	Bacteroidia	Bacteroidales	Rikenellaceae	Acetobacteroides	2.99567	2.61779	cheB; two-component system, chemotaxis family, response regulator CheB [EC:3.1.1.61]
708	K03412	August	Bacteria	Bacteroidetes	Cytophagia	Cytophagales	Cytophagaceae	Sporocytophaga	1.37031	1.04411	cheB; two-component system, chemotaxis family, response regulator CheB [EC:3.1.1.61]
709	K03412	August	Bacteria	Firmicutes	Bacilli	Bacillales	Paenibacillaceae	Paenibacillus	2.50511	2.19649	cheB; two-component system, chemotaxis family, response regulator CheB [EC:3.1.1.61]
710	K03412	August	Bacteria	Planctomycetes	Planctomycetia	Planctomycetales	Planctomycetaceae	Rhodopirellula	1.95808	0.674217	cheB; two-component system, chemotaxis family, response regulator CheB [EC:3.1.1.61]
711	K03412	August	Bacteria	Proteobacteria	Alphaproteobacteria	Kiloniellales	Kiloniellaceae	Kiloniella	3.97758	3.26658	cheB; two-component system, chemotaxis family, response regulator CheB [EC:3.1.1.61]
712	K03412	August	Bacteria	Proteobacteria	Alphaproteobacteria	Rhodobacterales	Rhodobacteraceae	Loktanella	1.73669	1.32209	cheB; two-component system, chemotaxis family, response regulator CheB [EC:3.1.1.61]
713	K03412	August	Bacteria	Proteobacteria	Alphaproteobacteria	Sphingomonadales	Sphingomonadaceae	Sphingomonas	1.65867	1.38897	cheB; two-component system, chemotaxis family, response regulator CheB [EC:3.1.1.61]
714	K03412	August	Bacteria	Proteobacteria	Betaproteobacteria	Burkholderiales	Oxalobacteraceae	Massilia	5.65056	NA	cheB; two-component system, chemotaxis family, response regulator CheB [EC:3.1.1.61]
715	K03412	August	Bacteria	Proteobacteria	Betaproteobacteria	Nitrosomonadales	Methylophilaceae	unclassified Methylophilaceae	1.39726	1.13986	cheB; two-component system, chemotaxis family, response regulator CheB [EC:3.1.1.61]
716	K03412	August	Bacteria	Proteobacteria	Betaproteobacteria	unclassified Betaproteobacteria	unclassified Betaproteobacteria	unclassified Betaproteobacteria	1.09184	0.943276	cheB; two-component system, chemotaxis family, response regulator CheB [EC:3.1.1.61]
717	K03412	August	Bacteria	Proteobacteria	Deltaproteobacteria	Desulfobacterales	Desulfobacteraceae	Desulfobacula	3.92963	NA	cheB; two-component system, chemotaxis family, response regulator CheB [EC:3.1.1.61]
718	K03412	August	Bacteria	Proteobacteria	Deltaproteobacteria	Desulfobacterales	Desulfobacteraceae	Desulforegula	1.43883	1.17977	cheB; two-component system, chemotaxis family, response regulator CheB [EC:3.1.1.61]
719	K03412	August	Bacteria	Proteobacteria	Deltaproteobacteria	Desulfuromonadales	Desulfuromonadaceae	Desulfuromonas	1.22656	0.257926	cheB; two-component system, chemotaxis family, response regulator CheB [EC:3.1.1.61]
720	K03412	August	Bacteria	Proteobacteria	Deltaproteobacteria	Desulfuromonadales	Desulfuromonadaceae	Malonomonas	1.36273	0.461517	cheB; two-component system, chemotaxis family, response regulator CheB [EC:3.1.1.61]
721	K03412	August	Bacteria	Proteobacteria	Deltaproteobacteria	Desulfuromonadales	Geobacteraceae	Geobacter	1.33228	1.15534	cheB; two-component system, chemotaxis family, response regulator CheB [EC:3.1.1.61]
722	K03412	August	Bacteria	Proteobacteria	Deltaproteobacteria	Myxococcales	Archangiaceae	Cystobacter	4.29255	4.89991	cheB; two-component system, chemotaxis family, response regulator CheB [EC:3.1.1.61]
723	K03412	August	Bacteria	Proteobacteria	Deltaproteobacteria	Syntrophobacterales	Syntrophorhabdaceae	Syntrophorhabdus	1.30898	1.17609	cheB; two-component system, chemotaxis family, response regulator CheB [EC:3.1.1.61]
724	K03412	August	Bacteria	Proteobacteria	Gammaproteobacteria	Alteromonadales	Alteromonadaceae	Alteromonas	1.76975	1.11524	cheB; two-component system, chemotaxis family, response regulator CheB [EC:3.1.1.61]
725	K03412	August	Bacteria	Proteobacteria	Gammaproteobacteria	Alteromonadales	Alteromonadaceae	Glaciecola	4.9956	1.40662	cheB; two-component system, chemotaxis family, response regulator CheB [EC:3.1.1.61]
726	K03412	August	Bacteria	Proteobacteria	Gammaproteobacteria	Alteromonadales	unclassified Alteromonadales	unclassified Alteromonadales	1.18191	1.1198	cheB; two-component system, chemotaxis family, response regulator CheB [EC:3.1.1.61]
727	K03412	August	Bacteria	Proteobacteria	Gammaproteobacteria	Methylococcales	Methylococcaceae	Methylomonas	1.2018	1.00356	cheB; two-component system, chemotaxis family, response regulator CheB [EC:3.1.1.61]
728	K03412	August	Bacteria	Proteobacteria	Gammaproteobacteria	Oceanospirillales	Halomonadaceae	Halomonas	1.7995	0.953171	cheB; two-component system, chemotaxis family, response regulator CheB [EC:3.1.1.61]
729	K03412	August	Bacteria	Proteobacteria	Gammaproteobacteria	Oceanospirillales	Oceanospirillaceae	Bermanella	0.891998	NA	cheB; two-component system, chemotaxis family, response regulator CheB [EC:3.1.1.61]
730	K03412	August	Bacteria	Proteobacteria	Gammaproteobacteria	Oceanospirillales	Oleiphilaceae	Oleiphilus	1.26493	1.02892	cheB; two-component system, chemotaxis family, response regulator CheB [EC:3.1.1.61]
731	K03412	August	Bacteria	Proteobacteria	Gammaproteobacteria	Pseudomonadales	Pseudomonadaceae	Pseudomonas	4.36253	3.12588	cheB; two-component system, chemotaxis family, response regulator CheB [EC:3.1.1.61]
732	K03412	August	Bacteria	Proteobacteria	Gammaproteobacteria	Thiotrichales	Piscirickettsiaceae	Methylophaga	1.34588	0.977233	cheB; two-component system, chemotaxis family, response regulator CheB [EC:3.1.1.61]
733	K03412	August	Bacteria	Proteobacteria	Gammaproteobacteria	Xanthomonadales	Xanthomonadaceae	Lysobacter	0.600313	0.202596	cheB; two-component system, chemotaxis family, response regulator CheB [EC:3.1.1.61]
734	K03412	August	Bacteria	Verrucomicrobia	Opitutae	Opitutales	Opitutaceae	Lacunisphaera	0.754777	0.44446	cheB; two-component system, chemotaxis family, response regulator CheB [EC:3.1.1.61]
735	K03412	August	Bacteria	Verrucomicrobia	Verrucomicrobiae	unclassified Verrucomicrobiae	unclassified Verrucomicrobiae	unclassified Verrucomicrobiae	1.85297	1.01734	cheB; two-component system, chemotaxis family, response regulator CheB [EC:3.1.1.61]
736	K03412	June	Bacteria	Actinobacteria	Actinobacteria	Geodermatophilales	Geodermatophilaceae	Blastococcus	1.60477	0.541436	cheB; two-component system, chemotaxis family, response regulator CheB [EC:3.1.1.61]
737	K03412	June	Bacteria	Actinobacteria	Actinobacteria	Kineosporiales	Kineosporiaceae	Quadrisphaera	1.84298	NA	cheB; two-component system, chemotaxis family, response regulator CheB [EC:3.1.1.61]
738	K03412	June	Bacteria	Actinobacteria	Actinobacteria	Micrococcales	Microbacteriaceae	Candidatus Aquiluna	5.58759	4.46732	cheB; two-component system, chemotaxis family, response regulator CheB [EC:3.1.1.61]
739	K03412	June	Bacteria	Actinobacteria	Actinobacteria	Micrococcales	Sanguibacteraceae	Sanguibacter	0.628892	0.24195	cheB; two-component system, chemotaxis family, response regulator CheB [EC:3.1.1.61]
740	K03412	June	Bacteria	Bacteroidetes	Cytophagia	Cytophagales	unclassified Cytophagales	Chryseolinea	2.92617	1.5518	cheB; two-component system, chemotaxis family, response regulator CheB [EC:3.1.1.61]
741	K03412	June	Bacteria	Bacteroidetes	Flavobacteriia	Flavobacteriales	Flavobacteriaceae	Flavobacterium	2.52989	1.99768	cheB; two-component system, chemotaxis family, response regulator CheB [EC:3.1.1.61]
742	K03412	June	Bacteria	Cyanobacteria	unclassified Cyanobacteria	Oscillatoriales	Desertifilaceae	Desertifilum	1.24699	0.728624	cheB; two-component system, chemotaxis family, response regulator CheB [EC:3.1.1.61]
743	K03412	June	Bacteria	Nitrospirae	Nitrospira	Nitrospirales	Nitrospiraceae	Candidatus Magnetobacterium	0.308691	NA	cheB; two-component system, chemotaxis family, response regulator CheB [EC:3.1.1.61]
744	K03412	June	Bacteria	Proteobacteria	Alphaproteobacteria	Rhizobiales	Phyllobacteriaceae	Mesorhizobium	2.15934	1.58392	cheB; two-component system, chemotaxis family, response regulator CheB [EC:3.1.1.61]
745	K03412	June	Bacteria	Proteobacteria	Alphaproteobacteria	Rhodobacterales	Rhodobacteraceae	Loktanella	0.653285	0.289398	cheB; two-component system, chemotaxis family, response regulator CheB [EC:3.1.1.61]
746	K03412	June	Bacteria	Proteobacteria	Alphaproteobacteria	Rhodospirillales	Rhodospirillaceae	Azospirillum	1.97491	1.41033	cheB; two-component system, chemotaxis family, response regulator CheB [EC:3.1.1.61]
747	K03412	June	Bacteria	Proteobacteria	Alphaproteobacteria	Sphingomonadales	Sphingomonadaceae	Sphingomonas	1.2822	0.988828	cheB; two-component system, chemotaxis family, response regulator CheB [EC:3.1.1.61]
748	K03412	June	Bacteria	Proteobacteria	Betaproteobacteria	Burkholderiales	Burkholderiaceae	Caballeronia	2.86557	1.60824	cheB; two-component system, chemotaxis family, response regulator CheB [EC:3.1.1.61]
749	K03412	June	Bacteria	Proteobacteria	Betaproteobacteria	Burkholderiales	Burkholderiaceae	Cupriavidus	1.75638	0.810735	cheB; two-component system, chemotaxis family, response regulator CheB [EC:3.1.1.61]
750	K03412	June	Bacteria	Proteobacteria	Betaproteobacteria	Burkholderiales	Comamonadaceae	Acidovorax	3.41869	NA	cheB; two-component system, chemotaxis family, response regulator CheB [EC:3.1.1.61]
751	K03412	June	Bacteria	Proteobacteria	Betaproteobacteria	Burkholderiales	Comamonadaceae	Giesbergeria	2.12126	0.237267	cheB; two-component system, chemotaxis family, response regulator CheB [EC:3.1.1.61]
752	K03412	June	Bacteria	Proteobacteria	Betaproteobacteria	Burkholderiales	Comamonadaceae	Hydrogenophaga	2.23474	1.69224	cheB; two-component system, chemotaxis family, response regulator CheB [EC:3.1.1.61]
753	K03412	June	Bacteria	Proteobacteria	Betaproteobacteria	Burkholderiales	Comamonadaceae	Limnohabitans	2.71654	1.34676	cheB; two-component system, chemotaxis family, response regulator CheB [EC:3.1.1.61]
754	K03412	June	Bacteria	Proteobacteria	Betaproteobacteria	Burkholderiales	Comamonadaceae	Polaromonas	1.51029	1.48061	cheB; two-component system, chemotaxis family, response regulator CheB [EC:3.1.1.61]
755	K03412	June	Bacteria	Proteobacteria	Betaproteobacteria	Burkholderiales	Comamonadaceae	Rhodoferax	2.04004	1.60599	cheB; two-component system, chemotaxis family, response regulator CheB [EC:3.1.1.61]
756	K03412	June	Bacteria	Proteobacteria	Betaproteobacteria	Burkholderiales	Oxalobacteraceae	Herbaspirillum	1.4417	0.834584	cheB; two-component system, chemotaxis family, response regulator CheB [EC:3.1.1.61]
757	K03412	June	Bacteria	Proteobacteria	Betaproteobacteria	Burkholderiales	Oxalobacteraceae	Massilia	2.42338	0.488779	cheB; two-component system, chemotaxis family, response regulator CheB [EC:3.1.1.61]
758	K03412	June	Bacteria	Proteobacteria	Betaproteobacteria	Burkholderiales	Oxalobacteraceae	unclassified Oxalobacteraceae	1.89409	NA	cheB; two-component system, chemotaxis family, response regulator CheB [EC:3.1.1.61]
759	K03412	June	Bacteria	Proteobacteria	Betaproteobacteria	Burkholderiales	unclassified Burkholderiales	Leptothrix	1.43833	0.620379	cheB; two-component system, chemotaxis family, response regulator CheB [EC:3.1.1.61]
760	K03412	June	Bacteria	Proteobacteria	Betaproteobacteria	Burkholderiales	unclassified Burkholderiales	Rhizobacter	1.11888	0.759425	cheB; two-component system, chemotaxis family, response regulator CheB [EC:3.1.1.61]
761	K03412	June	Bacteria	Proteobacteria	Betaproteobacteria	Nitrosomonadales	Methylophilaceae	Methylotenera	1.92974	1.13564	cheB; two-component system, chemotaxis family, response regulator CheB [EC:3.1.1.61]
762	K03412	June	Bacteria	Proteobacteria	Betaproteobacteria	Nitrosomonadales	Methylophilaceae	Methylovorus	2.63679	1.75441	cheB; two-component system, chemotaxis family, response regulator CheB [EC:3.1.1.61]
763	K03412	June	Bacteria	Proteobacteria	Betaproteobacteria	Nitrosomonadales	Methylophilaceae	unclassified Methylophilaceae	2.72903	1.72062	cheB; two-component system, chemotaxis family, response regulator CheB [EC:3.1.1.61]
764	K03412	June	Bacteria	Proteobacteria	Betaproteobacteria	unclassified Betaproteobacteria	unclassified Betaproteobacteria	unclassified Betaproteobacteria	1.99055	1.19793	cheB; two-component system, chemotaxis family, response regulator CheB [EC:3.1.1.61]
765	K03412	June	Bacteria	Proteobacteria	Deltaproteobacteria	Desulfobacterales	Desulfobacteraceae	Desulfobacter	2.42968	1.22969	cheB; two-component system, chemotaxis family, response regulator CheB [EC:3.1.1.61]
766	K03412	June	Bacteria	Proteobacteria	Deltaproteobacteria	Desulfuromonadales	Desulfuromonadaceae	Desulfuromonas	2.60837	1.27142	cheB; two-component system, chemotaxis family, response regulator CheB [EC:3.1.1.61]
767	K03412	June	Bacteria	Proteobacteria	Deltaproteobacteria	Desulfuromonadales	Desulfuromonadaceae	Desulfuromusa	2.04491	1.56199	cheB; two-component system, chemotaxis family, response regulator CheB [EC:3.1.1.61]
768	K03412	June	Bacteria	Proteobacteria	Deltaproteobacteria	Myxococcales	Anaeromyxobacteraceae	Anaeromyxobacter	2.37115	1.64056	cheB; two-component system, chemotaxis family, response regulator CheB [EC:3.1.1.61]
769	K03412	June	Bacteria	Proteobacteria	Gammaproteobacteria	Alteromonadales	Alteromonadaceae	Glaciecola	2.4846	1.58792	cheB; two-component system, chemotaxis family, response regulator CheB [EC:3.1.1.61]
770	K03412	June	Bacteria	Proteobacteria	Gammaproteobacteria	Cellvibrionales	Spongiibacteraceae	Oceanicoccus	3.88739	2.5749	cheB; two-component system, chemotaxis family, response regulator CheB [EC:3.1.1.61]
771	K03412	June	Bacteria	Proteobacteria	Gammaproteobacteria	Methylococcales	Methylococcaceae	Methylobacter	1.96208	1.13088	cheB; two-component system, chemotaxis family, response regulator CheB [EC:3.1.1.61]
772	K03412	June	Bacteria	Proteobacteria	Gammaproteobacteria	Methylococcales	Methylococcaceae	Methylomicrobium	1.78069	1.19467	cheB; two-component system, chemotaxis family, response regulator CheB [EC:3.1.1.61]
773	K03412	June	Bacteria	Proteobacteria	Gammaproteobacteria	Methylococcales	Methylococcaceae	Methylomonas	0.787376	NA	cheB; two-component system, chemotaxis family, response regulator CheB [EC:3.1.1.61]
774	K03412	June	Bacteria	Proteobacteria	Gammaproteobacteria	Nevskiales	Sinobacteraceae	Hydrocarboniphaga	1.42063	1.26842	cheB; two-component system, chemotaxis family, response regulator CheB [EC:3.1.1.61]
775	K03412	June	Bacteria	Proteobacteria	Gammaproteobacteria	Pseudomonadales	Pseudomonadaceae	Pseudomonas	2.30531	1.22532	cheB; two-component system, chemotaxis family, response regulator CheB [EC:3.1.1.61]
776	K03412	June	Bacteria	Proteobacteria	Gammaproteobacteria	Thiotrichales	Piscirickettsiaceae	Methylophaga	2.87544	2.01725	cheB; two-component system, chemotaxis family, response regulator CheB [EC:3.1.1.61]
777	K03412	June	Bacteria	Proteobacteria	Gammaproteobacteria	Vibrionales	Vibrionaceae	Salinivibrio	3.57916	2.53593	cheB; two-component system, chemotaxis family, response regulator CheB [EC:3.1.1.61]
778	K03412	June	Bacteria	Proteobacteria	Gammaproteobacteria	Xanthomonadales	Rhodanobacteraceae	Luteibacter	1.83123	NA	cheB; two-component system, chemotaxis family, response regulator CheB [EC:3.1.1.61]
779	K03412	June	Bacteria	Proteobacteria	Gammaproteobacteria	Xanthomonadales	Xanthomonadaceae	Lysobacter	0.866999	NA	cheB; two-component system, chemotaxis family, response regulator CheB [EC:3.1.1.61]
780	K03412	June	Bacteria	Verrucomicrobia	Opitutae	Opitutales	Opitutaceae	Lacunisphaera	2.32264	1.19137	cheB; two-component system, chemotaxis family, response regulator CheB [EC:3.1.1.61]
781	K03412	June	Bacteria	Verrucomicrobia	Verrucomicrobiae	unclassified Verrucomicrobiae	unclassified Verrucomicrobiae	unclassified Verrucomicrobiae	1.30127	1.03983	cheB; two-component system, chemotaxis family, response regulator CheB [EC:3.1.1.61]
782	K03415	April	Bacteria	Proteobacteria	Gammaproteobacteria	Alteromonadales	Alteromonadaceae	Paraglaciecola	4.28884	NA	cheV; two-component system, chemotaxis family, response regulator CheV
783	K03415	April	Bacteria	Proteobacteria	Gammaproteobacteria	Cellvibrionales	Spongiibacteraceae	Oceanicoccus	0.342541	NA	cheV; two-component system, chemotaxis family, response regulator CheV
784	K03415	April	Bacteria	Proteobacteria	Gammaproteobacteria	Methylococcales	Methylococcaceae	Methylomonas	4.3902	5.71243	cheV; two-component system, chemotaxis family, response regulator CheV
785	K03415	April	Bacteria	Proteobacteria	Gammaproteobacteria	Oceanospirillales	Saccharospirillaceae	Reinekea	0.455846	0.016887	cheV; two-component system, chemotaxis family, response regulator CheV
786	K03415	April	Bacteria	Proteobacteria	Gammaproteobacteria	Thiotrichales	Piscirickettsiaceae	Methylophaga	0.478052	NA	cheV; two-component system, chemotaxis family, response regulator CheV
787	K03415	April	Bacteria	Proteobacteria	Gammaproteobacteria	Vibrionales	Vibrionaceae	Vibrio	4.94743	6.8069	cheV; two-component system, chemotaxis family, response regulator CheV
788	K03415	August	Bacteria	Proteobacteria	Betaproteobacteria	Burkholderiales	Comamonadaceae	Hydrogenophaga	0.288651	NA	cheV; two-component system, chemotaxis family, response regulator CheV
789	K03415	August	Bacteria	Proteobacteria	Gammaproteobacteria	Cellvibrionales	Spongiibacteraceae	unclassified Spongiibacteraceae	5.79855	3.30764	cheV; two-component system, chemotaxis family, response regulator CheV
790	K03415	August	Bacteria	Proteobacteria	Gammaproteobacteria	Vibrionales	Vibrionaceae	Vibrio	3.30523	2.14949	cheV; two-component system, chemotaxis family, response regulator CheV
791	K03415	June	Bacteria	Proteobacteria	Betaproteobacteria	Burkholderiales	Burkholderiaceae	Limnobacter	0.915615	NA	cheV; two-component system, chemotaxis family, response regulator CheV
792	K03415	June	Bacteria	Proteobacteria	Betaproteobacteria	Burkholderiales	Comamonadaceae	Hydrogenophaga	2.16388	1.86989	cheV; two-component system, chemotaxis family, response regulator CheV
793	K03415	June	Bacteria	Proteobacteria	Gammaproteobacteria	Alteromonadales	Alteromonadaceae	Glaciecola	3.21317	2.46875	cheV; two-component system, chemotaxis family, response regulator CheV
794	K03415	June	Bacteria	Proteobacteria	Gammaproteobacteria	Alteromonadales	Alteromonadaceae	Paraglaciecola	2.19193	NA	cheV; two-component system, chemotaxis family, response regulator CheV
795	K03415	June	Bacteria	Proteobacteria	Gammaproteobacteria	Cellvibrionales	Cellvibrionaceae	Simiduia	1.78121	1.45051	cheV; two-component system, chemotaxis family, response regulator CheV
796	K03415	June	Bacteria	Proteobacteria	Gammaproteobacteria	Cellvibrionales	Cellvibrionaceae	Teredinibacter	2.32002	1.19368	cheV; two-component system, chemotaxis family, response regulator CheV
797	K03415	June	Bacteria	Proteobacteria	Gammaproteobacteria	Cellvibrionales	Spongiibacteraceae	Oceanicoccus	2.73055	2.04865	cheV; two-component system, chemotaxis family, response regulator CheV
798	K03415	June	Bacteria	Proteobacteria	Gammaproteobacteria	Oceanospirillales	Oceanospirillaceae	Marinomonas	3.87178	4.63057	cheV; two-component system, chemotaxis family, response regulator CheV
799	K03415	June	Bacteria	Proteobacteria	Gammaproteobacteria	Oceanospirillales	Saccharospirillaceae	Reinekea	3.43998	2.69055	cheV; two-component system, chemotaxis family, response regulator CheV
800	K03415	June	Bacteria	Proteobacteria	Gammaproteobacteria	Pseudomonadales	Pseudomonadaceae	Pseudomonas	1.23009	0.666431	cheV; two-component system, chemotaxis family, response regulator CheV
801	K03415	June	Bacteria	Proteobacteria	Gammaproteobacteria	Thiotrichales	Piscirickettsiaceae	Methylophaga	2.58266	1.84997	cheV; two-component system, chemotaxis family, response regulator CheV
802	K03415	June	Bacteria	Proteobacteria	Gammaproteobacteria	unclassified Gammaproteobacteria	unclassified Gammaproteobacteria	Pseudohongiella	2.36953	1.53565	cheV; two-component system, chemotaxis family, response regulator CheV
803	K03415	June	Bacteria	Proteobacteria	Gammaproteobacteria	Vibrionales	Vibrionaceae	Vibrio	1.58931	NA	cheV; two-component system, chemotaxis family, response regulator CheV
804	K03776	April	Bacteria	Proteobacteria	Betaproteobacteria	Burkholderiales	Oxalobacteraceae	Janthinobacterium	4.06736	2.30542	aer; aerotaxis receptor
805	K03776	April	Bacteria	Proteobacteria	Gammaproteobacteria	Oceanospirillales	Halomonadaceae	Halomonas	10.0965	9.73872	aer; aerotaxis receptor
806	K03776	April	Bacteria	Proteobacteria	Gammaproteobacteria	Oceanospirillales	Oceanospirillaceae	Marinomonas	0.298119	NA	aer; aerotaxis receptor
807	K03776	April	Bacteria	Proteobacteria	Gammaproteobacteria	unclassified Gammaproteobacteria	unclassified Gammaproteobacteria	Pseudohongiella	0.0848007	NA	aer; aerotaxis receptor
808	K03776	April	Bacteria	Proteobacteria	Zetaproteobacteria	unclassified Zetaproteobacteria	unclassified Zetaproteobacteria	Ghiorsea	3.08849	0.406168	aer; aerotaxis receptor
809	K03776	April	Bacteria	Proteobacteria	Zetaproteobacteria	unclassified Zetaproteobacteria	unclassified Zetaproteobacteria	unclassified Zetaproteobacteria	6.39636	8.64146	aer; aerotaxis receptor
810	K03776	August	Bacteria	Proteobacteria	Epsilonproteobacteria	unclassified Epsilonproteobacteria	unclassified Epsilonproteobacteria	Sulfurovum	15.6481	NA	aer; aerotaxis receptor
811	K03776	August	Bacteria	Proteobacteria	Oligoflexia	Bacteriovoracales	Bacteriovoracaceae	Bacteriovorax	1.47766	0.759903	aer; aerotaxis receptor
812	K03776	June	Bacteria	Proteobacteria	Betaproteobacteria	Burkholderiales	Comamonadaceae	Hydrogenophaga	2.04245	1.15658	aer; aerotaxis receptor
813	K03776	June	Bacteria	Proteobacteria	Betaproteobacteria	Burkholderiales	Comamonadaceae	Limnohabitans	1.78813	0.958925	aer; aerotaxis receptor
814	K03776	June	Bacteria	Proteobacteria	Epsilonproteobacteria	unclassified Epsilonproteobacteria	unclassified Epsilonproteobacteria	Sulfurovum	8.52033	NA	aer; aerotaxis receptor
815	K03776	June	Bacteria	Proteobacteria	Gammaproteobacteria	Alteromonadales	Alteromonadaceae	Paraglaciecola	1.30728	0.728051	aer; aerotaxis receptor
816	K03776	June	Bacteria	Proteobacteria	Gammaproteobacteria	Oceanospirillales	Halomonadaceae	Halomonas	1.29675	NA	aer; aerotaxis receptor
817	K03776	June	Bacteria	Proteobacteria	Gammaproteobacteria	Oceanospirillales	Oceanospirillaceae	Marinomonas	3.2725	1.99252	aer; aerotaxis receptor
818	K03776	June	Bacteria	Proteobacteria	Gammaproteobacteria	unclassified Gammaproteobacteria	unclassified Gammaproteobacteria	Pseudohongiella	2.187	1.43547	aer; aerotaxis receptor
819	K05874	April	Bacteria	Proteobacteria	Betaproteobacteria	Burkholderiales	Burkholderiaceae	Cupriavidus	4.66546	3.09503	tsr; methyl-accepting chemotaxis protein I, serine sensor receptor
820	K05874	April	Bacteria	Proteobacteria	Betaproteobacteria	Burkholderiales	unclassified Burkholderiales	Rhizobacter	0.698213	0.768541	tsr; methyl-accepting chemotaxis protein I, serine sensor receptor
821	K05874	April	Bacteria	Proteobacteria	Gammaproteobacteria	Enterobacterales	Morganellaceae	Providencia	1.75691	1.47663	tsr; methyl-accepting chemotaxis protein I, serine sensor receptor
822	K05874	April	Bacteria	Proteobacteria	Gammaproteobacteria	Oceanospirillales	Halomonadaceae	Kushneria	1.66889	1.79634	tsr; methyl-accepting chemotaxis protein I, serine sensor receptor
823	K05874	April	Bacteria	Proteobacteria	Gammaproteobacteria	Pseudomonadales	Pseudomonadaceae	Pseudomonas	1.01489	0.960701	tsr; methyl-accepting chemotaxis protein I, serine sensor receptor
824	K05874	April	Bacteria	Proteobacteria	Gammaproteobacteria	Xanthomonadales	Rhodanobacteraceae	Dyella	1.35504	0.991635	tsr; methyl-accepting chemotaxis protein I, serine sensor receptor
825	K05874	August	Bacteria	Proteobacteria	Betaproteobacteria	Burkholderiales	Comamonadaceae	Rhodoferax	0.796548	NA	tsr; methyl-accepting chemotaxis protein I, serine sensor receptor
826	K05874	August	Bacteria	Proteobacteria	Betaproteobacteria	Burkholderiales	unclassified Burkholderiales	Rhizobacter	0.204032	NA	tsr; methyl-accepting chemotaxis protein I, serine sensor receptor
827	K05874	August	Bacteria	Proteobacteria	Gammaproteobacteria	Oceanospirillales	Halomonadaceae	Kushneria	0.565134	0.192951	tsr; methyl-accepting chemotaxis protein I, serine sensor receptor
828	K05874	August	Bacteria	Proteobacteria	Gammaproteobacteria	Xanthomonadales	Rhodanobacteraceae	Dyella	0.401705	NA	tsr; methyl-accepting chemotaxis protein I, serine sensor receptor
829	K05874	June	Bacteria	Proteobacteria	Betaproteobacteria	Burkholderiales	Alcaligenaceae	Bordetella	2.0798	0.738502	tsr; methyl-accepting chemotaxis protein I, serine sensor receptor
830	K05874	June	Bacteria	Proteobacteria	Betaproteobacteria	Burkholderiales	Comamonadaceae	Curvibacter	2.30991	1.73704	tsr; methyl-accepting chemotaxis protein I, serine sensor receptor
831	K05874	June	Bacteria	Proteobacteria	Betaproteobacteria	Burkholderiales	Comamonadaceae	Hydrogenophaga	3.00893	NA	tsr; methyl-accepting chemotaxis protein I, serine sensor receptor
832	K05874	June	Bacteria	Proteobacteria	Betaproteobacteria	Burkholderiales	Comamonadaceae	Rhodoferax	2.45854	1.57462	tsr; methyl-accepting chemotaxis protein I, serine sensor receptor
833	K05874	June	Bacteria	Proteobacteria	Betaproteobacteria	Burkholderiales	Oxalobacteraceae	Duganella	2.95051	0.196094	tsr; methyl-accepting chemotaxis protein I, serine sensor receptor
834	K05874	June	Bacteria	Proteobacteria	Betaproteobacteria	Burkholderiales	unclassified Burkholderiales	Rhizobacter	2.63199	1.72925	tsr; methyl-accepting chemotaxis protein I, serine sensor receptor
835	K05874	June	Bacteria	Proteobacteria	Gammaproteobacteria	Pseudomonadales	Pseudomonadaceae	Pseudomonas	0.951758	NA	tsr; methyl-accepting chemotaxis protein I, serine sensor receptor
836	K05874	June	Bacteria	Proteobacteria	Gammaproteobacteria	Xanthomonadales	Rhodanobacteraceae	Dyella	1.59946	0.811957	tsr; methyl-accepting chemotaxis protein I, serine sensor receptor
837	K05874	June	Bacteria	Proteobacteria	Gammaproteobacteria	Xanthomonadales	Xanthomonadaceae	Xanthomonas	1.02256	0.387462	tsr; methyl-accepting chemotaxis protein I, serine sensor receptor
838	K06597	April	Bacteria	Proteobacteria	Gammaproteobacteria	Cellvibrionales	Porticoccaceae	unclassified Porticoccaceae	0.551992	0.0699265	chpB; chemosensory pili system protein ChpB (putative protein-glutamate methylesterase)
839	K06597	April	Bacteria	Proteobacteria	Gammaproteobacteria	Oceanospirillales	Alcanivoracaceae	Alcanivorax	1.0518	0.120316	chpB; chemosensory pili system protein ChpB (putative protein-glutamate methylesterase)
840	K06597	April	Bacteria	Proteobacteria	Gammaproteobacteria	Oceanospirillales	Saccharospirillaceae	Reinekea	0.643354	NA	chpB; chemosensory pili system protein ChpB (putative protein-glutamate methylesterase)
841	K06597	August	Bacteria	Proteobacteria	Gammaproteobacteria	Cellvibrionales	Porticoccaceae	unclassified Porticoccaceae	1.28157	0.791135	chpB; chemosensory pili system protein ChpB (putative protein-glutamate methylesterase)
842	K06597	August	Bacteria	Proteobacteria	Gammaproteobacteria	Oceanospirillales	Alcanivoracaceae	Alcanivorax	0.860006	0.0369479	chpB; chemosensory pili system protein ChpB (putative protein-glutamate methylesterase)
843	K06597	August	Bacteria	Proteobacteria	Gammaproteobacteria	Oceanospirillales	Saccharospirillaceae	Reinekea	0.455007	NA	chpB; chemosensory pili system protein ChpB (putative protein-glutamate methylesterase)
844	K06597	June	Bacteria	Proteobacteria	Gammaproteobacteria	Cellvibrionales	Porticoccaceae	unclassified Porticoccaceae	1.57988	1.13957	chpB; chemosensory pili system protein ChpB (putative protein-glutamate methylesterase)
845	K06597	June	Bacteria	Proteobacteria	Gammaproteobacteria	Cellvibrionales	Spongiibacteraceae	Oceanicoccus	2.6374	1.27916	chpB; chemosensory pili system protein ChpB (putative protein-glutamate methylesterase)
846	K06597	June	Bacteria	Proteobacteria	Gammaproteobacteria	Oceanospirillales	Alcanivoracaceae	Alcanivorax	1.60741	NA	chpB; chemosensory pili system protein ChpB (putative protein-glutamate methylesterase)
847	K06597	June	Bacteria	Proteobacteria	Gammaproteobacteria	Oceanospirillales	Saccharospirillaceae	Gynuella	2.80984	1.48528	chpB; chemosensory pili system protein ChpB (putative protein-glutamate methylesterase)
848	K06597	June	Bacteria	Proteobacteria	Gammaproteobacteria	Oceanospirillales	Saccharospirillaceae	Reinekea	2.24657	0.916142	chpB; chemosensory pili system protein ChpB (putative protein-glutamate methylesterase)
849	K06597	June	Bacteria	Proteobacteria	Gammaproteobacteria	Pseudomonadales	Pseudomonadaceae	Pseudomonas	2.7247	2.20414	chpB; chemosensory pili system protein ChpB (putative protein-glutamate methylesterase)
850	K13924	April	Archaea	Euryarchaeota	Methanomicrobia	Methanosarcinales	Methanosarcinaceae	Methanosarcina	4.94257	2.88571	cheBR; two-component system, chemotaxis family, CheB/CheR fusion protein [EC:2.1.1.80 3.1.1.61]
851	K13924	April	Bacteria	Bacteroidetes	Bacteroidia	Bacteroidales	Prolixibacteraceae	Prolixibacter	4.07962	NA	cheBR; two-component system, chemotaxis family, CheB/CheR fusion protein [EC:2.1.1.80 3.1.1.61]
852	K13924	April	Bacteria	Bacteroidetes	Bacteroidia	Marinilabiliales	Marinifilaceae	Marinifilum	0.583929	NA	cheBR; two-component system, chemotaxis family, CheB/CheR fusion protein [EC:2.1.1.80 3.1.1.61]
853	K13924	April	Bacteria	Bacteroidetes	Bacteroidia	Marinilabiliales	Marinilabiliaceae	Anaerophaga	2.58848	0.287741	cheBR; two-component system, chemotaxis family, CheB/CheR fusion protein [EC:2.1.1.80 3.1.1.61]
854	K13924	April	Bacteria	Bacteroidetes	Bacteroidia	Marinilabiliales	Prolixibacteraceae	Sunxiuqinia	0.195782	NA	cheBR; two-component system, chemotaxis family, CheB/CheR fusion protein [EC:2.1.1.80 3.1.1.61]
855	K13924	April	Bacteria	Bacteroidetes	Cytophagia	Cytophagales	Cyclobacteriaceae	Algoriphagus	0.124464	0.138555	cheBR; two-component system, chemotaxis family, CheB/CheR fusion protein [EC:2.1.1.80 3.1.1.61]
856	K13924	April	Bacteria	Bacteroidetes	Cytophagia	Cytophagales	Cyclobacteriaceae	Mongoliibacter	0.137258	0.0213583	cheBR; two-component system, chemotaxis family, CheB/CheR fusion protein [EC:2.1.1.80 3.1.1.61]
857	K13924	April	Bacteria	Bacteroidetes	Cytophagia	Cytophagales	Flammeovirgaceae	Flammeovirga	7.52348	7.2949	cheBR; two-component system, chemotaxis family, CheB/CheR fusion protein [EC:2.1.1.80 3.1.1.61]
858	K13924	April	Bacteria	Bacteroidetes	Flavobacteriia	Flavobacteriales	Crocinitomicaceae	Crocinitomix	4.97644	1.23632	cheBR; two-component system, chemotaxis family, CheB/CheR fusion protein [EC:2.1.1.80 3.1.1.61]
859	K13924	April	Bacteria	Bacteroidetes	Flavobacteriia	Flavobacteriales	Flavobacteriaceae	Aquimarina	5.62563	NA	cheBR; two-component system, chemotaxis family, CheB/CheR fusion protein [EC:2.1.1.80 3.1.1.61]
860	K13924	April	Bacteria	Bacteroidetes	Flavobacteriia	Flavobacteriales	Flavobacteriaceae	Dokdonia	5.86033	NA	cheBR; two-component system, chemotaxis family, CheB/CheR fusion protein [EC:2.1.1.80 3.1.1.61]
861	K13924	April	Bacteria	Bacteroidetes	Flavobacteriia	Flavobacteriales	Flavobacteriaceae	Flavobacterium	1.03707	1.08422	cheBR; two-component system, chemotaxis family, CheB/CheR fusion protein [EC:2.1.1.80 3.1.1.61]
862	K13924	April	Bacteria	Bacteroidetes	Flavobacteriia	Flavobacteriales	Flavobacteriaceae	Leeuwenhoekiella	0.839214	0.661868	cheBR; two-component system, chemotaxis family, CheB/CheR fusion protein [EC:2.1.1.80 3.1.1.61]
863	K13924	April	Bacteria	Bacteroidetes	Flavobacteriia	Flavobacteriales	Flavobacteriaceae	Maribacter	0.677988	0.184602	cheBR; two-component system, chemotaxis family, CheB/CheR fusion protein [EC:2.1.1.80 3.1.1.61]
864	K13924	April	Bacteria	Bacteroidetes	Flavobacteriia	Flavobacteriales	Flavobacteriaceae	Polaribacter	1.51504	2.60517	cheBR; two-component system, chemotaxis family, CheB/CheR fusion protein [EC:2.1.1.80 3.1.1.61]
865	K13924	April	Bacteria	Bacteroidetes	Saprospiria	Saprospirales	Haliscomenobacteraceae	Haliscomenobacter	1.06275	NA	cheBR; two-component system, chemotaxis family, CheB/CheR fusion protein [EC:2.1.1.80 3.1.1.61]
866	K13924	April	Bacteria	Bacteroidetes	Sphingobacteriia	Sphingobacteriales	Sphingobacteriaceae	Sphingobacterium	6.07057	2.86927	cheBR; two-component system, chemotaxis family, CheB/CheR fusion protein [EC:2.1.1.80 3.1.1.61]
867	K13924	April	Bacteria	Chlorobi	Chlorobia	Chlorobiales	Chlorobiaceae	Chlorobaculum	0.604227	0.537382	cheBR; two-component system, chemotaxis family, CheB/CheR fusion protein [EC:2.1.1.80 3.1.1.61]
868	K13924	April	Bacteria	Chlorobi	Chlorobia	Chlorobiales	Chlorobiaceae	Chlorobium	2.01151	2.56118	cheBR; two-component system, chemotaxis family, CheB/CheR fusion protein [EC:2.1.1.80 3.1.1.61]
869	K13924	April	Bacteria	Cyanobacteria	unclassified Cyanobacteria	Nostocales	Tolypothrichaceae	Tolypothrix	2.12783	2.01983	cheBR; two-component system, chemotaxis family, CheB/CheR fusion protein [EC:2.1.1.80 3.1.1.61]
870	K13924	April	Bacteria	Cyanobacteria	unclassified Cyanobacteria	Oscillatoriales	Coleofasciculaceae	Geitlerinema	4.2751	4.78858	cheBR; two-component system, chemotaxis family, CheB/CheR fusion protein [EC:2.1.1.80 3.1.1.61]
871	K13924	April	Bacteria	Firmicutes	Bacilli	Bacillales	Bacillaceae	Bacillus	1.70758	0.62481	cheBR; two-component system, chemotaxis family, CheB/CheR fusion protein [EC:2.1.1.80 3.1.1.61]
872	K13924	April	Bacteria	Proteobacteria	Alphaproteobacteria	Rhizobiales	Methylocystaceae	Terasakiella	0.395919	0.181672	cheBR; two-component system, chemotaxis family, CheB/CheR fusion protein [EC:2.1.1.80 3.1.1.61]
873	K13924	April	Bacteria	Proteobacteria	Alphaproteobacteria	Rhodobacterales	Rhodobacteraceae	Loktanella	0.450954	0.603456	cheBR; two-component system, chemotaxis family, CheB/CheR fusion protein [EC:2.1.1.80 3.1.1.61]
874	K13924	April	Bacteria	Proteobacteria	Alphaproteobacteria	Rhodobacterales	Rhodobacteraceae	Roseovarius	0.276869	0.33513	cheBR; two-component system, chemotaxis family, CheB/CheR fusion protein [EC:2.1.1.80 3.1.1.61]
875	K13924	April	Bacteria	Proteobacteria	Alphaproteobacteria	Rhodospirillales	Rhodospirillaceae	Azospirillum	2.03707	NA	cheBR; two-component system, chemotaxis family, CheB/CheR fusion protein [EC:2.1.1.80 3.1.1.61]
876	K13924	April	Bacteria	Proteobacteria	Betaproteobacteria	Burkholderiales	Alcaligenaceae	Bordetella	13.8635	12.5677	cheBR; two-component system, chemotaxis family, CheB/CheR fusion protein [EC:2.1.1.80 3.1.1.61]
877	K13924	April	Bacteria	Proteobacteria	Betaproteobacteria	Burkholderiales	Comamonadaceae	Pseudorhodoferax	7.96666	4.61522	cheBR; two-component system, chemotaxis family, CheB/CheR fusion protein [EC:2.1.1.80 3.1.1.61]
878	K13924	April	Bacteria	Proteobacteria	Betaproteobacteria	Burkholderiales	Comamonadaceae	unclassified Comamonadaceae	2.84618	3.75823	cheBR; two-component system, chemotaxis family, CheB/CheR fusion protein [EC:2.1.1.80 3.1.1.61]
879	K13924	April	Bacteria	Proteobacteria	Betaproteobacteria	Burkholderiales	Oxalobacteraceae	Janthinobacterium	0.428028	0.229472	cheBR; two-component system, chemotaxis family, CheB/CheR fusion protein [EC:2.1.1.80 3.1.1.61]
880	K13924	April	Bacteria	Proteobacteria	Betaproteobacteria	Burkholderiales	Oxalobacteraceae	Massilia	4.09577	3.81531	cheBR; two-component system, chemotaxis family, CheB/CheR fusion protein [EC:2.1.1.80 3.1.1.61]
881	K13924	April	Bacteria	Proteobacteria	Betaproteobacteria	Burkholderiales	unclassified Burkholderiales	Methylibium	2.78941	3.32325	cheBR; two-component system, chemotaxis family, CheB/CheR fusion protein [EC:2.1.1.80 3.1.1.61]
882	K13924	April	Bacteria	Proteobacteria	Betaproteobacteria	Rhodocyclales	Zoogloeaceae	Azoarcus	1.11868	1.35336	cheBR; two-component system, chemotaxis family, CheB/CheR fusion protein [EC:2.1.1.80 3.1.1.61]
883	K13924	April	Bacteria	Proteobacteria	Betaproteobacteria	Rhodocyclales	Zoogloeaceae	Thauera	0.494866	NA	cheBR; two-component system, chemotaxis family, CheB/CheR fusion protein [EC:2.1.1.80 3.1.1.61]
884	K13924	April	Bacteria	Proteobacteria	Deltaproteobacteria	Desulfarculales	Desulfarculaceae	Dethiosulfatarculus	4.59936	2.3606	cheBR; two-component system, chemotaxis family, CheB/CheR fusion protein [EC:2.1.1.80 3.1.1.61]
885	K13924	April	Bacteria	Proteobacteria	Deltaproteobacteria	Desulfobacterales	Desulfobacteraceae	Desulfococcus	8.01796	5.74662	cheBR; two-component system, chemotaxis family, CheB/CheR fusion protein [EC:2.1.1.80 3.1.1.61]
886	K13924	April	Bacteria	Proteobacteria	Deltaproteobacteria	Desulfobacterales	Desulfobacteraceae	Desulfofaba	1.98565	1.96495	cheBR; two-component system, chemotaxis family, CheB/CheR fusion protein [EC:2.1.1.80 3.1.1.61]
887	K13924	April	Bacteria	Proteobacteria	Deltaproteobacteria	Desulfobacterales	Desulfobacteraceae	Desulfotignum	1.33557	0.811033	cheBR; two-component system, chemotaxis family, CheB/CheR fusion protein [EC:2.1.1.80 3.1.1.61]
888	K13924	April	Bacteria	Proteobacteria	Deltaproteobacteria	Desulfovibrionales	Desulfonatronaceae	Desulfonatronum	3.17086	3.03029	cheBR; two-component system, chemotaxis family, CheB/CheR fusion protein [EC:2.1.1.80 3.1.1.61]
889	K13924	April	Bacteria	Proteobacteria	Deltaproteobacteria	Desulfovibrionales	Desulfovibrionaceae	Desulfovibrio	2.42113	2.60397	cheBR; two-component system, chemotaxis family, CheB/CheR fusion protein [EC:2.1.1.80 3.1.1.61]
890	K13924	April	Bacteria	Proteobacteria	Deltaproteobacteria	Desulfuromonadales	Geobacteraceae	Geoalkalibacter	1.72627	1.9392	cheBR; two-component system, chemotaxis family, CheB/CheR fusion protein [EC:2.1.1.80 3.1.1.61]
891	K13924	April	Bacteria	Proteobacteria	Epsilonproteobacteria	unclassified Epsilonproteobacteria	unclassified Epsilonproteobacteria	unclassified Epsilonproteobacteria	0.931425	0.740617	cheBR; two-component system, chemotaxis family, CheB/CheR fusion protein [EC:2.1.1.80 3.1.1.61]
892	K13924	April	Bacteria	Proteobacteria	Gammaproteobacteria	Alteromonadales	Alteromonadaceae	Glaciecola	1.04552	NA	cheBR; two-component system, chemotaxis family, CheB/CheR fusion protein [EC:2.1.1.80 3.1.1.61]
893	K13924	April	Bacteria	Proteobacteria	Gammaproteobacteria	Cellvibrionales	Spongiibacteraceae	Dasania	1.02127	0.255104	cheBR; two-component system, chemotaxis family, CheB/CheR fusion protein [EC:2.1.1.80 3.1.1.61]
894	K13924	April	Bacteria	Proteobacteria	Gammaproteobacteria	Chromatiales	Chromatiaceae	Rheinheimera	5.32693	5.20866	cheBR; two-component system, chemotaxis family, CheB/CheR fusion protein [EC:2.1.1.80 3.1.1.61]
895	K13924	April	Bacteria	Proteobacteria	Gammaproteobacteria	Chromatiales	Chromatiaceae	Thiorhodococcus	5.08397	2.22403	cheBR; two-component system, chemotaxis family, CheB/CheR fusion protein [EC:2.1.1.80 3.1.1.61]
896	K13924	April	Bacteria	Proteobacteria	Gammaproteobacteria	Methylococcales	Methylococcaceae	Methylobacter	2.77234	2.74725	cheBR; two-component system, chemotaxis family, CheB/CheR fusion protein [EC:2.1.1.80 3.1.1.61]
897	K13924	April	Bacteria	Proteobacteria	Gammaproteobacteria	Methylococcales	Methylococcaceae	Methylomicrobium	4.18283	7.44671	cheBR; two-component system, chemotaxis family, CheB/CheR fusion protein [EC:2.1.1.80 3.1.1.61]
898	K13924	April	Bacteria	Proteobacteria	Gammaproteobacteria	Oceanospirillales	Oceanospirillaceae	Neptunomonas	0.621468	NA	cheBR; two-component system, chemotaxis family, CheB/CheR fusion protein [EC:2.1.1.80 3.1.1.61]
899	K13924	April	Bacteria	Proteobacteria	Gammaproteobacteria	Oceanospirillales	Oceanospirillaceae	Nitrincola	0.775488	0.3643	cheBR; two-component system, chemotaxis family, CheB/CheR fusion protein [EC:2.1.1.80 3.1.1.61]
900	K13924	April	Bacteria	Proteobacteria	Gammaproteobacteria	Thiotrichales	Piscirickettsiaceae	Methylophaga	1.37283	1.15869	cheBR; two-component system, chemotaxis family, CheB/CheR fusion protein [EC:2.1.1.80 3.1.1.61]
901	K13924	April	Bacteria	Proteobacteria	Gammaproteobacteria	Thiotrichales	Thiotrichaceae	Thiothrix	0.457924	NA	cheBR; two-component system, chemotaxis family, CheB/CheR fusion protein [EC:2.1.1.80 3.1.1.61]
902	K13924	April	Bacteria	Proteobacteria	Oligoflexia	Oligoflexales	Pseudobacteriovoracaceae	Pseudobacteriovorax	2.77178	NA	cheBR; two-component system, chemotaxis family, CheB/CheR fusion protein [EC:2.1.1.80 3.1.1.61]
903	K13924	April	Bacteria	Proteobacteria	Zetaproteobacteria	Mariprofundales	Mariprofundaceae	Mariprofundus	1.44672	1.09388	cheBR; two-component system, chemotaxis family, CheB/CheR fusion protein [EC:2.1.1.80 3.1.1.61]
904	K13924	April	Bacteria	Proteobacteria	Zetaproteobacteria	unclassified Zetaproteobacteria	unclassified Zetaproteobacteria	Ghiorsea	2.03551	1.19222	cheBR; two-component system, chemotaxis family, CheB/CheR fusion protein [EC:2.1.1.80 3.1.1.61]
905	K13924	April	Bacteria	Verrucomicrobia	Verrucomicrobiae	Verrucomicrobiales	Verrucomicrobia subdivision 3	Pedosphaera	3.99684	1.02456	cheBR; two-component system, chemotaxis family, CheB/CheR fusion protein [EC:2.1.1.80 3.1.1.61]
906	K13924	August	Archaea	Euryarchaeota	Methanobacteria	Methanobacteriales	Methanobacteriaceae	Methanothermobacter	3.78169	2.6042	cheBR; two-component system, chemotaxis family, CheB/CheR fusion protein [EC:2.1.1.80 3.1.1.61]
907	K13924	August	Archaea	Euryarchaeota	Methanomicrobia	Methanosarcinales	Methanosarcinaceae	Methanosarcina	2.20306	NA	cheBR; two-component system, chemotaxis family, CheB/CheR fusion protein [EC:2.1.1.80 3.1.1.61]
908	K13924	August	Bacteria	Bacteroidetes	Bacteroidia	Marinilabiliales	Marinifilaceae	Marinifilum	1.18356	0.887825	cheBR; two-component system, chemotaxis family, CheB/CheR fusion protein [EC:2.1.1.80 3.1.1.61]
909	K13924	August	Bacteria	Bacteroidetes	Bacteroidia	Marinilabiliales	Marinilabiliaceae	Alkalitalea	1.43224	0.705338	cheBR; two-component system, chemotaxis family, CheB/CheR fusion protein [EC:2.1.1.80 3.1.1.61]
910	K13924	August	Bacteria	Bacteroidetes	Bacteroidia	Marinilabiliales	Marinilabiliaceae	Anaerophaga	3.123	3.13108	cheBR; two-component system, chemotaxis family, CheB/CheR fusion protein [EC:2.1.1.80 3.1.1.61]
911	K13924	August	Bacteria	Bacteroidetes	Bacteroidia	Marinilabiliales	Prolixibacteraceae	Mangrovibacterium	4.79019	4.16003	cheBR; two-component system, chemotaxis family, CheB/CheR fusion protein [EC:2.1.1.80 3.1.1.61]
912	K13924	August	Bacteria	Bacteroidetes	Bacteroidia	Marinilabiliales	Prolixibacteraceae	Sunxiuqinia	2.81398	2.63273	cheBR; two-component system, chemotaxis family, CheB/CheR fusion protein [EC:2.1.1.80 3.1.1.61]
913	K13924	August	Bacteria	Bacteroidetes	Cytophagia	Cytophagales	Cyclobacteriaceae	Algoriphagus	0.863183	1.13393	cheBR; two-component system, chemotaxis family, CheB/CheR fusion protein [EC:2.1.1.80 3.1.1.61]
914	K13924	August	Bacteria	Bacteroidetes	Cytophagia	Cytophagales	Cytophagaceae	Rudanella	0.843249	NA	cheBR; two-component system, chemotaxis family, CheB/CheR fusion protein [EC:2.1.1.80 3.1.1.61]
915	K13924	August	Bacteria	Bacteroidetes	Cytophagia	Cytophagales	Flammeovirgaceae	Flammeovirga	1.68345	1.60461	cheBR; two-component system, chemotaxis family, CheB/CheR fusion protein [EC:2.1.1.80 3.1.1.61]
916	K13924	August	Bacteria	Bacteroidetes	Cytophagia	Cytophagales	Flammeovirgaceae	Flexithrix	2.11789	0.161884	cheBR; two-component system, chemotaxis family, CheB/CheR fusion protein [EC:2.1.1.80 3.1.1.61]
917	K13924	August	Bacteria	Bacteroidetes	Flavobacteriia	Flavobacteriales	Flavobacteriaceae	Aquimarina	5.03892	0.250458	cheBR; two-component system, chemotaxis family, CheB/CheR fusion protein [EC:2.1.1.80 3.1.1.61]
918	K13924	August	Bacteria	Bacteroidetes	Flavobacteriia	Flavobacteriales	Flavobacteriaceae	Croceitalea	5.47594	0.894085	cheBR; two-component system, chemotaxis family, CheB/CheR fusion protein [EC:2.1.1.80 3.1.1.61]
919	K13924	August	Bacteria	Bacteroidetes	Flavobacteriia	Flavobacteriales	Flavobacteriaceae	Dokdonia	1.63852	1.99274	cheBR; two-component system, chemotaxis family, CheB/CheR fusion protein [EC:2.1.1.80 3.1.1.61]
920	K13924	August	Bacteria	Bacteroidetes	Flavobacteriia	Flavobacteriales	Flavobacteriaceae	Flavobacterium	2.20444	2.57221	cheBR; two-component system, chemotaxis family, CheB/CheR fusion protein [EC:2.1.1.80 3.1.1.61]
921	K13924	August	Bacteria	Bacteroidetes	Flavobacteriia	Flavobacteriales	Flavobacteriaceae	Gelidibacter	1.38923	1.3595	cheBR; two-component system, chemotaxis family, CheB/CheR fusion protein [EC:2.1.1.80 3.1.1.61]
922	K13924	August	Bacteria	Bacteroidetes	Flavobacteriia	Flavobacteriales	Flavobacteriaceae	Leeuwenhoekiella	2.1271	2.11209	cheBR; two-component system, chemotaxis family, CheB/CheR fusion protein [EC:2.1.1.80 3.1.1.61]
923	K13924	August	Bacteria	Bacteroidetes	Flavobacteriia	Flavobacteriales	Flavobacteriaceae	Maribacter	2.57081	3.31581	cheBR; two-component system, chemotaxis family, CheB/CheR fusion protein [EC:2.1.1.80 3.1.1.61]
924	K13924	August	Bacteria	Bacteroidetes	Flavobacteriia	Flavobacteriales	Flavobacteriaceae	Polaribacter	1.88033	1.84201	cheBR; two-component system, chemotaxis family, CheB/CheR fusion protein [EC:2.1.1.80 3.1.1.61]
925	K13924	August	Bacteria	Bacteroidetes	Flavobacteriia	Flavobacteriales	Flavobacteriaceae	Pustulibacterium	2.20903	2.03089	cheBR; two-component system, chemotaxis family, CheB/CheR fusion protein [EC:2.1.1.80 3.1.1.61]
926	K13924	August	Bacteria	Bacteroidetes	Saprospiria	Saprospirales	Haliscomenobacteraceae	Haliscomenobacter	3.49179	2.95138	cheBR; two-component system, chemotaxis family, CheB/CheR fusion protein [EC:2.1.1.80 3.1.1.61]
927	K13924	August	Bacteria	Bacteroidetes	Sphingobacteriia	Sphingobacteriales	Sphingobacteriaceae	Sphingobacterium	2.68042	3.24566	cheBR; two-component system, chemotaxis family, CheB/CheR fusion protein [EC:2.1.1.80 3.1.1.61]
928	K13924	August	Bacteria	Chlorobi	Chlorobia	Chlorobiales	Chlorobiaceae	Chlorobaculum	2.91823	2.65181	cheBR; two-component system, chemotaxis family, CheB/CheR fusion protein [EC:2.1.1.80 3.1.1.61]
929	K13924	August	Bacteria	Chlorobi	Chlorobia	Chlorobiales	Chlorobiaceae	Chlorobium	3.32502	1.40386	cheBR; two-component system, chemotaxis family, CheB/CheR fusion protein [EC:2.1.1.80 3.1.1.61]
930	K13924	August	Bacteria	Cyanobacteria	unclassified Cyanobacteria	Nostocales	Nostocaceae	Anabaena	3.22286	1.61976	cheBR; two-component system, chemotaxis family, CheB/CheR fusion protein [EC:2.1.1.80 3.1.1.61]
931	K13924	August	Bacteria	Cyanobacteria	unclassified Cyanobacteria	Oscillatoriales	Coleofasciculaceae	Geitlerinema	3.11984	3.40165	cheBR; two-component system, chemotaxis family, CheB/CheR fusion protein [EC:2.1.1.80 3.1.1.61]
932	K13924	August	Bacteria	Cyanobacteria	unclassified Cyanobacteria	Oscillatoriales	Cyanothecaceae	Cyanothece	1.87362	0.467558	cheBR; two-component system, chemotaxis family, CheB/CheR fusion protein [EC:2.1.1.80 3.1.1.61]
933	K13924	August	Bacteria	Cyanobacteria	unclassified Cyanobacteria	Synechococcales	Pseudanabaenaceae	Pseudanabaena	2.41689	2.17391	cheBR; two-component system, chemotaxis family, CheB/CheR fusion protein [EC:2.1.1.80 3.1.1.61]
934	K13924	August	Bacteria	Firmicutes	Bacilli	Bacillales	Alicyclobacillaceae	Alicyclobacillus	8.75186	NA	cheBR; two-component system, chemotaxis family, CheB/CheR fusion protein [EC:2.1.1.80 3.1.1.61]
935	K13924	August	Bacteria	Planctomycetes	Planctomycetia	Planctomycetales	Planctomycetaceae	Schlesneria	1.99473	1.99162	cheBR; two-component system, chemotaxis family, CheB/CheR fusion protein [EC:2.1.1.80 3.1.1.61]
936	K13924	August	Bacteria	Proteobacteria	Alphaproteobacteria	Rhodobacterales	Rhodobacteraceae	Loktanella	0.809276	1.10097	cheBR; two-component system, chemotaxis family, CheB/CheR fusion protein [EC:2.1.1.80 3.1.1.61]
937	K13924	August	Bacteria	Proteobacteria	Alphaproteobacteria	Rhodobacterales	Rhodobacteraceae	Pseudooceanicola	1.69931	1.94334	cheBR; two-component system, chemotaxis family, CheB/CheR fusion protein [EC:2.1.1.80 3.1.1.61]
938	K13924	August	Bacteria	Proteobacteria	Alphaproteobacteria	Rhodobacterales	Rhodobacteraceae	Rhodobacter	2.20706	2.13783	cheBR; two-component system, chemotaxis family, CheB/CheR fusion protein [EC:2.1.1.80 3.1.1.61]
939	K13924	August	Bacteria	Proteobacteria	Alphaproteobacteria	Rhodobacterales	Rhodobacteraceae	Roseicitreum	1.54593	1.01466	cheBR; two-component system, chemotaxis family, CheB/CheR fusion protein [EC:2.1.1.80 3.1.1.61]
940	K13924	August	Bacteria	Proteobacteria	Alphaproteobacteria	Rhodobacterales	Rhodobacteraceae	Roseicyclus	1.52328	1.091	cheBR; two-component system, chemotaxis family, CheB/CheR fusion protein [EC:2.1.1.80 3.1.1.61]
941	K13924	August	Bacteria	Proteobacteria	Alphaproteobacteria	Rhodobacterales	Rhodobacteraceae	Roseovarius	0.637287	0.806489	cheBR; two-component system, chemotaxis family, CheB/CheR fusion protein [EC:2.1.1.80 3.1.1.61]
942	K13924	August	Bacteria	Proteobacteria	Alphaproteobacteria	Rhodobacterales	Rhodobacteraceae	Sulfitobacter	1.61635	1.01803	cheBR; two-component system, chemotaxis family, CheB/CheR fusion protein [EC:2.1.1.80 3.1.1.61]
943	K13924	August	Bacteria	Proteobacteria	Alphaproteobacteria	Rhodobacterales	Rhodobacteraceae	Tateyamaria	2.81241	1.20245	cheBR; two-component system, chemotaxis family, CheB/CheR fusion protein [EC:2.1.1.80 3.1.1.61]
944	K13924	August	Bacteria	Proteobacteria	Alphaproteobacteria	Rhodospirillales	Acetobacteraceae	Rhodopila	1.82215	1.8751	cheBR; two-component system, chemotaxis family, CheB/CheR fusion protein [EC:2.1.1.80 3.1.1.61]
945	K13924	August	Bacteria	Proteobacteria	Alphaproteobacteria	Rhodospirillales	Rhodospirillaceae	Magnetovibrio	6.15711	NA	cheBR; two-component system, chemotaxis family, CheB/CheR fusion protein [EC:2.1.1.80 3.1.1.61]
946	K13924	August	Bacteria	Proteobacteria	Betaproteobacteria	Burkholderiales	Alcaligenaceae	Bordetella	3.93989	2.65841	cheBR; two-component system, chemotaxis family, CheB/CheR fusion protein [EC:2.1.1.80 3.1.1.61]
947	K13924	August	Bacteria	Proteobacteria	Betaproteobacteria	Burkholderiales	Burkholderiaceae	Burkholderia	3.05593	2.7888	cheBR; two-component system, chemotaxis family, CheB/CheR fusion protein [EC:2.1.1.80 3.1.1.61]
948	K13924	August	Bacteria	Proteobacteria	Betaproteobacteria	Burkholderiales	Comamonadaceae	Giesbergeria	0.559238	NA	cheBR; two-component system, chemotaxis family, CheB/CheR fusion protein [EC:2.1.1.80 3.1.1.61]
949	K13924	August	Bacteria	Proteobacteria	Betaproteobacteria	Burkholderiales	Oxalobacteraceae	Janthinobacterium	1.52706	1.06685	cheBR; two-component system, chemotaxis family, CheB/CheR fusion protein [EC:2.1.1.80 3.1.1.61]
950	K13924	August	Bacteria	Proteobacteria	Betaproteobacteria	Burkholderiales	Oxalobacteraceae	Massilia	2.8247	2.6435	cheBR; two-component system, chemotaxis family, CheB/CheR fusion protein [EC:2.1.1.80 3.1.1.61]
951	K13924	August	Bacteria	Proteobacteria	Betaproteobacteria	Burkholderiales	unclassified Burkholderiales	Methylibium	1.61214	NA	cheBR; two-component system, chemotaxis family, CheB/CheR fusion protein [EC:2.1.1.80 3.1.1.61]
952	K13924	August	Bacteria	Proteobacteria	Betaproteobacteria	Nitrosomonadales	Methylophilaceae	Methylotenera	2.16028	1.77609	cheBR; two-component system, chemotaxis family, CheB/CheR fusion protein [EC:2.1.1.80 3.1.1.61]
953	K13924	August	Bacteria	Proteobacteria	Betaproteobacteria	Rhodocyclales	Azonexaceae	Dechloromonas	1.03481	NA	cheBR; two-component system, chemotaxis family, CheB/CheR fusion protein [EC:2.1.1.80 3.1.1.61]
954	K13924	August	Bacteria	Proteobacteria	Betaproteobacteria	Rhodocyclales	Zoogloeaceae	Azoarcus	2.79774	2.71565	cheBR; two-component system, chemotaxis family, CheB/CheR fusion protein [EC:2.1.1.80 3.1.1.61]
955	K13924	August	Bacteria	Proteobacteria	Betaproteobacteria	Rhodocyclales	Zoogloeaceae	Thauera	2.65658	1.49793	cheBR; two-component system, chemotaxis family, CheB/CheR fusion protein [EC:2.1.1.80 3.1.1.61]
956	K13924	August	Bacteria	Proteobacteria	Deltaproteobacteria	Desulfarculales	Desulfarculaceae	Dethiosulfatarculus	17.4364	NA	cheBR; two-component system, chemotaxis family, CheB/CheR fusion protein [EC:2.1.1.80 3.1.1.61]
957	K13924	August	Bacteria	Proteobacteria	Deltaproteobacteria	Desulfobacterales	Desulfobacteraceae	Desulfofaba	1.49309	1.78835	cheBR; two-component system, chemotaxis family, CheB/CheR fusion protein [EC:2.1.1.80 3.1.1.61]
958	K13924	August	Bacteria	Proteobacteria	Deltaproteobacteria	Desulfobacterales	Desulfobacteraceae	Desulfonema	17.5283	NA	cheBR; two-component system, chemotaxis family, CheB/CheR fusion protein [EC:2.1.1.80 3.1.1.61]
959	K13924	August	Bacteria	Proteobacteria	Deltaproteobacteria	Desulfobacterales	Desulfobacteraceae	Desulfotignum	2.69503	2.96549	cheBR; two-component system, chemotaxis family, CheB/CheR fusion protein [EC:2.1.1.80 3.1.1.61]
960	K13924	August	Bacteria	Proteobacteria	Deltaproteobacteria	Desulfovibrionales	Desulfonatronaceae	Desulfonatronum	2.07125	1.14817	cheBR; two-component system, chemotaxis family, CheB/CheR fusion protein [EC:2.1.1.80 3.1.1.61]
961	K13924	August	Bacteria	Proteobacteria	Deltaproteobacteria	Desulfovibrionales	Desulfovibrionaceae	Desulfovibrio	1.85394	1.03968	cheBR; two-component system, chemotaxis family, CheB/CheR fusion protein [EC:2.1.1.80 3.1.1.61]
962	K13924	August	Bacteria	Proteobacteria	Deltaproteobacteria	Desulfuromonadales	Desulfuromonadaceae	Desulfuromonas	3.09589	4.86711	cheBR; two-component system, chemotaxis family, CheB/CheR fusion protein [EC:2.1.1.80 3.1.1.61]
963	K13924	August	Bacteria	Proteobacteria	Deltaproteobacteria	Desulfuromonadales	Geobacteraceae	Geoalkalibacter	2.85469	3.31511	cheBR; two-component system, chemotaxis family, CheB/CheR fusion protein [EC:2.1.1.80 3.1.1.61]
964	K13924	August	Bacteria	Proteobacteria	Deltaproteobacteria	Desulfuromonadales	Geobacteraceae	Geobacter	1.78962	1.50351	cheBR; two-component system, chemotaxis family, CheB/CheR fusion protein [EC:2.1.1.80 3.1.1.61]
965	K13924	August	Bacteria	Proteobacteria	Deltaproteobacteria	Desulfuromonadales	Geobacteraceae	Geopsychrobacter	2.25392	1.61752	cheBR; two-component system, chemotaxis family, CheB/CheR fusion protein [EC:2.1.1.80 3.1.1.61]
966	K13924	August	Bacteria	Proteobacteria	Deltaproteobacteria	Syntrophobacterales	Syntrophaceae	Smithella	1.22595	0.450861	cheBR; two-component system, chemotaxis family, CheB/CheR fusion protein [EC:2.1.1.80 3.1.1.61]
967	K13924	August	Bacteria	Proteobacteria	Epsilonproteobacteria	unclassified Epsilonproteobacteria	unclassified Epsilonproteobacteria	unclassified Epsilonproteobacteria	1.21603	0.854478	cheBR; two-component system, chemotaxis family, CheB/CheR fusion protein [EC:2.1.1.80 3.1.1.61]
968	K13924	August	Bacteria	Proteobacteria	Gammaproteobacteria	Alteromonadales	Alteromonadaceae	Glaciecola	0.537381	NA	cheBR; two-component system, chemotaxis family, CheB/CheR fusion protein [EC:2.1.1.80 3.1.1.61]
969	K13924	August	Bacteria	Proteobacteria	Gammaproteobacteria	Cellvibrionales	Spongiibacteraceae	Dasania	2.41109	2.87226	cheBR; two-component system, chemotaxis family, CheB/CheR fusion protein [EC:2.1.1.80 3.1.1.61]
970	K13924	August	Bacteria	Proteobacteria	Gammaproteobacteria	Chromatiales	Chromatiaceae	Rheinheimera	1.18936	1.14695	cheBR; two-component system, chemotaxis family, CheB/CheR fusion protein [EC:2.1.1.80 3.1.1.61]
971	K13924	August	Bacteria	Proteobacteria	Gammaproteobacteria	Methylococcales	Methylococcaceae	Methylobacter	3.12369	3.44109	cheBR; two-component system, chemotaxis family, CheB/CheR fusion protein [EC:2.1.1.80 3.1.1.61]
972	K13924	August	Bacteria	Proteobacteria	Gammaproteobacteria	Methylococcales	Methylococcaceae	Methylomicrobium	2.21361	1.91949	cheBR; two-component system, chemotaxis family, CheB/CheR fusion protein [EC:2.1.1.80 3.1.1.61]
973	K13924	August	Bacteria	Proteobacteria	Gammaproteobacteria	Pseudomonadales	Pseudomonadaceae	Pseudomonas	2.72869	2.21837	cheBR; two-component system, chemotaxis family, CheB/CheR fusion protein [EC:2.1.1.80 3.1.1.61]
974	K13924	August	Bacteria	Proteobacteria	Gammaproteobacteria	Thiotrichales	Piscirickettsiaceae	Methylophaga	1.34446	0.190045	cheBR; two-component system, chemotaxis family, CheB/CheR fusion protein [EC:2.1.1.80 3.1.1.61]
975	K13924	August	Bacteria	Proteobacteria	Gammaproteobacteria	Thiotrichales	Thiotrichaceae	Thiothrix	0.6761	0.462374	cheBR; two-component system, chemotaxis family, CheB/CheR fusion protein [EC:2.1.1.80 3.1.1.61]
976	K13924	August	Bacteria	Proteobacteria	Gammaproteobacteria	unclassified Gammaproteobacteria	unclassified Gammaproteobacteria	unclassified Gammaproteobacteria	1.98784	1.68169	cheBR; two-component system, chemotaxis family, CheB/CheR fusion protein [EC:2.1.1.80 3.1.1.61]
977	K13924	August	Bacteria	Proteobacteria	Oligoflexia	Oligoflexales	Pseudobacteriovoracaceae	Pseudobacteriovorax	6.65634	NA	cheBR; two-component system, chemotaxis family, CheB/CheR fusion protein [EC:2.1.1.80 3.1.1.61]
978	K13924	August	Bacteria	Proteobacteria	Zetaproteobacteria	Mariprofundales	Mariprofundaceae	Mariprofundus	1.4835	1.14117	cheBR; two-component system, chemotaxis family, CheB/CheR fusion protein [EC:2.1.1.80 3.1.1.61]
979	K13924	August	Bacteria	Verrucomicrobia	Opitutae	Opitutales	Opitutaceae	unclassified Opitutaceae	3.10325	3.03778	cheBR; two-component system, chemotaxis family, CheB/CheR fusion protein [EC:2.1.1.80 3.1.1.61]
980	K13924	August	Bacteria	Verrucomicrobia	Verrucomicrobiae	unclassified Verrucomicrobiae	unclassified Verrucomicrobiae	unclassified Verrucomicrobiae	2.19394	0.988158	cheBR; two-component system, chemotaxis family, CheB/CheR fusion protein [EC:2.1.1.80 3.1.1.61]
981	K13924	August	Bacteria	Verrucomicrobia	Verrucomicrobiae	Verrucomicrobiales	Verrucomicrobia subdivision 3	Pedosphaera	7.13771	NA	cheBR; two-component system, chemotaxis family, CheB/CheR fusion protein [EC:2.1.1.80 3.1.1.61]
982	K13924	June	Archaea	Euryarchaeota	Methanomicrobia	Methanocellales	Methanocellaceae	Methanocella	2.1736	NA	cheBR; two-component system, chemotaxis family, CheB/CheR fusion protein [EC:2.1.1.80 3.1.1.61]
983	K13924	June	Archaea	Euryarchaeota	Methanomicrobia	Methanomicrobiales	Methanomicrobiaceae	Methanoplanus	1.57811	0.58859	cheBR; two-component system, chemotaxis family, CheB/CheR fusion protein [EC:2.1.1.80 3.1.1.61]
984	K13924	June	Bacteria	Bacteroidetes	Bacteroidia	Bacteroidales	Prolixibacteraceae	Prolixibacter	3.30253	2.56696	cheBR; two-component system, chemotaxis family, CheB/CheR fusion protein [EC:2.1.1.80 3.1.1.61]
985	K13924	June	Bacteria	Bacteroidetes	Bacteroidia	Marinilabiliales	Marinilabiliaceae	Anaerophaga	0.897243	NA	cheBR; two-component system, chemotaxis family, CheB/CheR fusion protein [EC:2.1.1.80 3.1.1.61]
986	K13924	June	Bacteria	Bacteroidetes	Chitinophagia	Chitinophagales	Chitinophagaceae	Sediminibacterium	1.77692	0.941341	cheBR; two-component system, chemotaxis family, CheB/CheR fusion protein [EC:2.1.1.80 3.1.1.61]
987	K13924	June	Bacteria	Bacteroidetes	Cytophagia	Cytophagales	Cyclobacteriaceae	Algoriphagus	2.97292	3.00978	cheBR; two-component system, chemotaxis family, CheB/CheR fusion protein [EC:2.1.1.80 3.1.1.61]
988	K13924	June	Bacteria	Bacteroidetes	Cytophagia	Cytophagales	Cyclobacteriaceae	Aquiflexum	1.17597	NA	cheBR; two-component system, chemotaxis family, CheB/CheR fusion protein [EC:2.1.1.80 3.1.1.61]
989	K13924	June	Bacteria	Bacteroidetes	Cytophagia	Cytophagales	Cyclobacteriaceae	Belliella	2.28931	1.40773	cheBR; two-component system, chemotaxis family, CheB/CheR fusion protein [EC:2.1.1.80 3.1.1.61]
990	K13924	June	Bacteria	Bacteroidetes	Cytophagia	Cytophagales	Cyclobacteriaceae	Lunatimonas	3.28949	2.40768	cheBR; two-component system, chemotaxis family, CheB/CheR fusion protein [EC:2.1.1.80 3.1.1.61]
991	K13924	June	Bacteria	Bacteroidetes	Cytophagia	Cytophagales	Cyclobacteriaceae	Mongoliibacter	1.88887	1.26265	cheBR; two-component system, chemotaxis family, CheB/CheR fusion protein [EC:2.1.1.80 3.1.1.61]
992	K13924	June	Bacteria	Bacteroidetes	Cytophagia	Cytophagales	Cytophagaceae	Ohtaekwangia	2.219	1.82339	cheBR; two-component system, chemotaxis family, CheB/CheR fusion protein [EC:2.1.1.80 3.1.1.61]
993	K13924	June	Bacteria	Bacteroidetes	Cytophagia	Cytophagales	Cytophagaceae	Rhodonellum	1.83042	1.24144	cheBR; two-component system, chemotaxis family, CheB/CheR fusion protein [EC:2.1.1.80 3.1.1.61]
994	K13924	June	Bacteria	Bacteroidetes	Cytophagia	Cytophagales	Cytophagaceae	Rudanella	1.22693	NA	cheBR; two-component system, chemotaxis family, CheB/CheR fusion protein [EC:2.1.1.80 3.1.1.61]
995	K13924	June	Bacteria	Bacteroidetes	Cytophagia	Cytophagales	Flammeovirgaceae	Flammeovirga	2.77791	1.90366	cheBR; two-component system, chemotaxis family, CheB/CheR fusion protein [EC:2.1.1.80 3.1.1.61]
996	K13924	June	Bacteria	Bacteroidetes	Cytophagia	Cytophagales	Flammeovirgaceae	Marivirga	2.90817	2.29765	cheBR; two-component system, chemotaxis family, CheB/CheR fusion protein [EC:2.1.1.80 3.1.1.61]
997	K13924	June	Bacteria	Bacteroidetes	Cytophagia	Cytophagales	Mooreiaceae	Mooreia	2.70447	4.11544	cheBR; two-component system, chemotaxis family, CheB/CheR fusion protein [EC:2.1.1.80 3.1.1.61]
998	K13924	June	Bacteria	Bacteroidetes	Flavobacteriia	Flavobacteriales	Flavobacteriaceae	Flavobacterium	2.76895	2.33554	cheBR; two-component system, chemotaxis family, CheB/CheR fusion protein [EC:2.1.1.80 3.1.1.61]
999	K13924	June	Bacteria	Bacteroidetes	Flavobacteriia	Flavobacteriales	Flavobacteriaceae	Gelidibacter	2.0002	1.37392	cheBR; two-component system, chemotaxis family, CheB/CheR fusion protein [EC:2.1.1.80 3.1.1.61]
1000	K13924	June	Bacteria	Bacteroidetes	Flavobacteriia	Flavobacteriales	Flavobacteriaceae	Lacinutrix	2.01243	1.22268	cheBR; two-component system, chemotaxis family, CheB/CheR fusion protein [EC:2.1.1.80 3.1.1.61]
1001	K13924	June	Bacteria	Bacteroidetes	Flavobacteriia	Flavobacteriales	Flavobacteriaceae	Lutibacter	2.2198	2.05828	cheBR; two-component system, chemotaxis family, CheB/CheR fusion protein [EC:2.1.1.80 3.1.1.61]
1002	K13924	June	Bacteria	Bacteroidetes	Flavobacteriia	Flavobacteriales	Flavobacteriaceae	Maribacter	1.97643	0.847642	cheBR; two-component system, chemotaxis family, CheB/CheR fusion protein [EC:2.1.1.80 3.1.1.61]
1003	K13924	June	Bacteria	Bacteroidetes	Flavobacteriia	Flavobacteriales	Flavobacteriaceae	Muricauda	7.08692	NA	cheBR; two-component system, chemotaxis family, CheB/CheR fusion protein [EC:2.1.1.80 3.1.1.61]
1004	K13924	June	Bacteria	Bacteroidetes	Flavobacteriia	Flavobacteriales	Flavobacteriaceae	Nonlabens	2.67163	2.23286	cheBR; two-component system, chemotaxis family, CheB/CheR fusion protein [EC:2.1.1.80 3.1.1.61]
1005	K13924	June	Bacteria	Bacteroidetes	Flavobacteriia	Flavobacteriales	Flavobacteriaceae	Polaribacter	2.60028	2.25085	cheBR; two-component system, chemotaxis family, CheB/CheR fusion protein [EC:2.1.1.80 3.1.1.61]
1006	K13924	June	Bacteria	Bacteroidetes	Flavobacteriia	Flavobacteriales	Flavobacteriaceae	Salegentibacter	3.161	2.91953	cheBR; two-component system, chemotaxis family, CheB/CheR fusion protein [EC:2.1.1.80 3.1.1.61]
1007	K13924	June	Bacteria	Bacteroidetes	Flavobacteriia	Flavobacteriales	Flavobacteriaceae	Sediminibacter	4.69645	3.81829	cheBR; two-component system, chemotaxis family, CheB/CheR fusion protein [EC:2.1.1.80 3.1.1.61]
1008	K13924	June	Bacteria	Bacteroidetes	Saprospiria	Saprospirales	Haliscomenobacteraceae	Haliscomenobacter	1.80966	0.896715	cheBR; two-component system, chemotaxis family, CheB/CheR fusion protein [EC:2.1.1.80 3.1.1.61]
1009	K13924	June	Bacteria	Bacteroidetes	Sphingobacteriia	Sphingobacteriales	Sphingobacteriaceae	Pedobacter	4.86839	1.09128	cheBR; two-component system, chemotaxis family, CheB/CheR fusion protein [EC:2.1.1.80 3.1.1.61]
1010	K13924	June	Bacteria	Chlorobi	Chlorobia	Chlorobiales	Chlorobiaceae	Chlorobaculum	2.96947	2.10738	cheBR; two-component system, chemotaxis family, CheB/CheR fusion protein [EC:2.1.1.80 3.1.1.61]
1011	K13924	June	Bacteria	Chlorobi	Chlorobia	Chlorobiales	Chlorobiaceae	Chlorobium	1.97736	1.99638	cheBR; two-component system, chemotaxis family, CheB/CheR fusion protein [EC:2.1.1.80 3.1.1.61]
1012	K13924	June	Bacteria	Chlorobi	Chlorobia	Chlorobiales	Chlorobiaceae	Pelodictyon	2.68764	2.12697	cheBR; two-component system, chemotaxis family, CheB/CheR fusion protein [EC:2.1.1.80 3.1.1.61]
1013	K13924	June	Bacteria	Chrysiogenetes	Chrysiogenetes	Chrysiogenales	Chrysiogenaceae	Chrysiogenes	1.15919	0.664854	cheBR; two-component system, chemotaxis family, CheB/CheR fusion protein [EC:2.1.1.80 3.1.1.61]
1014	K13924	June	Bacteria	Cyanobacteria	unclassified Cyanobacteria	Synechococcales	Leptolyngbyaceae	Nodosilinea	2.88989	2.52943	cheBR; two-component system, chemotaxis family, CheB/CheR fusion protein [EC:2.1.1.80 3.1.1.61]
1015	K13924	June	Bacteria	Cyanobacteria	unclassified Cyanobacteria	Synechococcales	Synechococcaceae	Synechococcus	4.64556	2.85224	cheBR; two-component system, chemotaxis family, CheB/CheR fusion protein [EC:2.1.1.80 3.1.1.61]
1016	K13924	June	Bacteria	Fibrobacteres	Fibrobacteria	Fibrobacterales	Fibrobacteraceae	Fibrobacter	3.65346	3.18153	cheBR; two-component system, chemotaxis family, CheB/CheR fusion protein [EC:2.1.1.80 3.1.1.61]
1017	K13924	June	Bacteria	Firmicutes	Clostridia	Clostridiales	Clostridiaceae	Clostridium	2.2706	1.12613	cheBR; two-component system, chemotaxis family, CheB/CheR fusion protein [EC:2.1.1.80 3.1.1.61]
1018	K13924	June	Bacteria	Firmicutes	Clostridia	Clostridiales	Lachnospiraceae	unclassified Lachnospiraceae	2.29599	0.620737	cheBR; two-component system, chemotaxis family, CheB/CheR fusion protein [EC:2.1.1.80 3.1.1.61]
1019	K13924	June	Bacteria	Firmicutes	Clostridia	Clostridiales	Syntrophomonadaceae	Dethiobacter	1.02532	NA	cheBR; two-component system, chemotaxis family, CheB/CheR fusion protein [EC:2.1.1.80 3.1.1.61]
1020	K13924	June	Bacteria	Planctomycetes	Planctomycetia	Planctomycetales	Isosphaeraceae	Singulisphaera	1.72989	0.978306	cheBR; two-component system, chemotaxis family, CheB/CheR fusion protein [EC:2.1.1.80 3.1.1.61]
1021	K13924	June	Bacteria	Planctomycetes	Planctomycetia	Planctomycetales	Planctomycetaceae	Pirellula	3.05138	2.57068	cheBR; two-component system, chemotaxis family, CheB/CheR fusion protein [EC:2.1.1.80 3.1.1.61]
1022	K13924	June	Bacteria	Planctomycetes	Planctomycetia	Planctomycetales	Planctomycetaceae	Planctomyces	2.36064	1.96668	cheBR; two-component system, chemotaxis family, CheB/CheR fusion protein [EC:2.1.1.80 3.1.1.61]
1023	K13924	June	Bacteria	Proteobacteria	Alphaproteobacteria	Rhizobiales	Aurantimonadaceae	Aurantimonas	3.42269	1.54362	cheBR; two-component system, chemotaxis family, CheB/CheR fusion protein [EC:2.1.1.80 3.1.1.61]
1024	K13924	June	Bacteria	Proteobacteria	Alphaproteobacteria	Rhizobiales	Beijerinckiaceae	Methylocapsa	1.51242	NA	cheBR; two-component system, chemotaxis family, CheB/CheR fusion protein [EC:2.1.1.80 3.1.1.61]
1025	K13924	June	Bacteria	Proteobacteria	Alphaproteobacteria	Rhizobiales	Hyphomicrobiaceae	Devosia	4.62479	4.27893	cheBR; two-component system, chemotaxis family, CheB/CheR fusion protein [EC:2.1.1.80 3.1.1.61]
1026	K13924	June	Bacteria	Proteobacteria	Alphaproteobacteria	Rhizobiales	Methylocystaceae	Terasakiella	2.75267	1.90474	cheBR; two-component system, chemotaxis family, CheB/CheR fusion protein [EC:2.1.1.80 3.1.1.61]
1027	K13924	June	Bacteria	Proteobacteria	Alphaproteobacteria	Rhodobacterales	Rhodobacteraceae	Loktanella	2.49835	1.73548	cheBR; two-component system, chemotaxis family, CheB/CheR fusion protein [EC:2.1.1.80 3.1.1.61]
1028	K13924	June	Bacteria	Proteobacteria	Alphaproteobacteria	Rhodobacterales	Rhodobacteraceae	Roseicitreum	0.546096	0.291345	cheBR; two-component system, chemotaxis family, CheB/CheR fusion protein [EC:2.1.1.80 3.1.1.61]
1029	K13924	June	Bacteria	Proteobacteria	Alphaproteobacteria	Rhodobacterales	Rhodobacteraceae	Roseobacter	2.87234	1.07509	cheBR; two-component system, chemotaxis family, CheB/CheR fusion protein [EC:2.1.1.80 3.1.1.61]
1030	K13924	June	Bacteria	Proteobacteria	Alphaproteobacteria	Rhodobacterales	Rhodobacteraceae	Roseovarius	2.63371	1.95571	cheBR; two-component system, chemotaxis family, CheB/CheR fusion protein [EC:2.1.1.80 3.1.1.61]
1031	K13924	June	Bacteria	Proteobacteria	Alphaproteobacteria	Rhodospirillales	Acetobacteraceae	Rhodopila	1.52413	0.814964	cheBR; two-component system, chemotaxis family, CheB/CheR fusion protein [EC:2.1.1.80 3.1.1.61]
1032	K13924	June	Bacteria	Proteobacteria	Alphaproteobacteria	Rhodospirillales	Rhodospirillaceae	Magnetospirillum	1.85537	1.36013	cheBR; two-component system, chemotaxis family, CheB/CheR fusion protein [EC:2.1.1.80 3.1.1.61]
1033	K13924	June	Bacteria	Proteobacteria	Betaproteobacteria	Burkholderiales	Alcaligenaceae	Bordetella	2.9123	1.6158	cheBR; two-component system, chemotaxis family, CheB/CheR fusion protein [EC:2.1.1.80 3.1.1.61]
1034	K13924	June	Bacteria	Proteobacteria	Betaproteobacteria	Burkholderiales	Burkholderiaceae	Burkholderia	1.42121	1.29563	cheBR; two-component system, chemotaxis family, CheB/CheR fusion protein [EC:2.1.1.80 3.1.1.61]
1035	K13924	June	Bacteria	Proteobacteria	Betaproteobacteria	Burkholderiales	Burkholderiaceae	Caballeronia	3.7674	3.00509	cheBR; two-component system, chemotaxis family, CheB/CheR fusion protein [EC:2.1.1.80 3.1.1.61]
1036	K13924	June	Bacteria	Proteobacteria	Betaproteobacteria	Burkholderiales	Comamonadaceae	Giesbergeria	1.92701	0.0159496	cheBR; two-component system, chemotaxis family, CheB/CheR fusion protein [EC:2.1.1.80 3.1.1.61]
1037	K13924	June	Bacteria	Proteobacteria	Betaproteobacteria	Burkholderiales	Comamonadaceae	Rhodoferax	2.1548	1.23573	cheBR; two-component system, chemotaxis family, CheB/CheR fusion protein [EC:2.1.1.80 3.1.1.61]
1038	K13924	June	Bacteria	Proteobacteria	Betaproteobacteria	Burkholderiales	Comamonadaceae	Simplicispira	1.78858	0.851218	cheBR; two-component system, chemotaxis family, CheB/CheR fusion protein [EC:2.1.1.80 3.1.1.61]
1039	K13924	June	Bacteria	Proteobacteria	Betaproteobacteria	Burkholderiales	Oxalobacteraceae	Herbaspirillum	2.79521	1.25851	cheBR; two-component system, chemotaxis family, CheB/CheR fusion protein [EC:2.1.1.80 3.1.1.61]
1040	K13924	June	Bacteria	Proteobacteria	Betaproteobacteria	Burkholderiales	Oxalobacteraceae	Herminiimonas	1.85266	0.453396	cheBR; two-component system, chemotaxis family, CheB/CheR fusion protein [EC:2.1.1.80 3.1.1.61]
1041	K13924	June	Bacteria	Proteobacteria	Betaproteobacteria	Burkholderiales	Oxalobacteraceae	Janthinobacterium	2.69684	2.82188	cheBR; two-component system, chemotaxis family, CheB/CheR fusion protein [EC:2.1.1.80 3.1.1.61]
1042	K13924	June	Bacteria	Proteobacteria	Betaproteobacteria	Burkholderiales	Oxalobacteraceae	Massilia	2.75039	2.3636	cheBR; two-component system, chemotaxis family, CheB/CheR fusion protein [EC:2.1.1.80 3.1.1.61]
1043	K13924	June	Bacteria	Proteobacteria	Betaproteobacteria	Burkholderiales	Oxalobacteraceae	Noviherbaspirillum	1.74123	1.01863	cheBR; two-component system, chemotaxis family, CheB/CheR fusion protein [EC:2.1.1.80 3.1.1.61]
1044	K13924	June	Bacteria	Proteobacteria	Betaproteobacteria	Burkholderiales	Oxalobacteraceae	unclassified Oxalobacteraceae	2.15281	0.323419	cheBR; two-component system, chemotaxis family, CheB/CheR fusion protein [EC:2.1.1.80 3.1.1.61]
1045	K13924	June	Bacteria	Proteobacteria	Betaproteobacteria	Burkholderiales	unclassified Burkholderiales	Sphaerotilus	2.35658	2.16596	cheBR; two-component system, chemotaxis family, CheB/CheR fusion protein [EC:2.1.1.80 3.1.1.61]
1046	K13924	June	Bacteria	Proteobacteria	Betaproteobacteria	Nitrosomonadales	Gallionellaceae	Sideroxydans	2.33065	1.66037	cheBR; two-component system, chemotaxis family, CheB/CheR fusion protein [EC:2.1.1.80 3.1.1.61]
1047	K13924	June	Bacteria	Proteobacteria	Betaproteobacteria	Nitrosomonadales	Methylophilaceae	Methylotenera	2.24232	2.24154	cheBR; two-component system, chemotaxis family, CheB/CheR fusion protein [EC:2.1.1.80 3.1.1.61]
1048	K13924	June	Bacteria	Proteobacteria	Betaproteobacteria	Nitrosomonadales	Nitrosomonadaceae	Nitrosomonas	2.25533	1.59821	cheBR; two-component system, chemotaxis family, CheB/CheR fusion protein [EC:2.1.1.80 3.1.1.61]
1049	K13924	June	Bacteria	Proteobacteria	Betaproteobacteria	Nitrosomonadales	Sterolibacteriaceae	Methyloversatilis	1.82532	1.21798	cheBR; two-component system, chemotaxis family, CheB/CheR fusion protein [EC:2.1.1.80 3.1.1.61]
1050	K13924	June	Bacteria	Proteobacteria	Betaproteobacteria	Rhodocyclales	Azonexaceae	Dechloromonas	3.12698	1.91096	cheBR; two-component system, chemotaxis family, CheB/CheR fusion protein [EC:2.1.1.80 3.1.1.61]
1051	K13924	June	Bacteria	Proteobacteria	Betaproteobacteria	Rhodocyclales	Zoogloeaceae	Azoarcus	3.15945	1.68372	cheBR; two-component system, chemotaxis family, CheB/CheR fusion protein [EC:2.1.1.80 3.1.1.61]
1052	K13924	June	Bacteria	Proteobacteria	Betaproteobacteria	Rhodocyclales	Zoogloeaceae	Thauera	2.24359	1.53141	cheBR; two-component system, chemotaxis family, CheB/CheR fusion protein [EC:2.1.1.80 3.1.1.61]
1053	K13924	June	Bacteria	Proteobacteria	Betaproteobacteria	Rhodocyclales	Zoogloeaceae	Zoogloea	2.50187	1.08904	cheBR; two-component system, chemotaxis family, CheB/CheR fusion protein [EC:2.1.1.80 3.1.1.61]
1054	K13924	June	Bacteria	Proteobacteria	Betaproteobacteria	unclassified Betaproteobacteria	unclassified Betaproteobacteria	unclassified Betaproteobacteria	0.995753	0.663502	cheBR; two-component system, chemotaxis family, CheB/CheR fusion protein [EC:2.1.1.80 3.1.1.61]
1055	K13924	June	Bacteria	Proteobacteria	Deltaproteobacteria	Desulfobacterales	Desulfobacteraceae	Desulfofaba	3.02128	2.10248	cheBR; two-component system, chemotaxis family, CheB/CheR fusion protein [EC:2.1.1.80 3.1.1.61]
1056	K13924	June	Bacteria	Proteobacteria	Deltaproteobacteria	Desulfobacterales	Desulfobacteraceae	Desulforegula	2.32565	1.92425	cheBR; two-component system, chemotaxis family, CheB/CheR fusion protein [EC:2.1.1.80 3.1.1.61]
1057	K13924	June	Bacteria	Proteobacteria	Deltaproteobacteria	Desulfobacterales	Desulfobacteraceae	Desulfosarcina	1.03997	NA	cheBR; two-component system, chemotaxis family, CheB/CheR fusion protein [EC:2.1.1.80 3.1.1.61]
1058	K13924	June	Bacteria	Proteobacteria	Deltaproteobacteria	Desulfobacterales	Desulfobacteraceae	Desulfotignum	1.97854	NA	cheBR; two-component system, chemotaxis family, CheB/CheR fusion protein [EC:2.1.1.80 3.1.1.61]
1059	K13924	June	Bacteria	Proteobacteria	Deltaproteobacteria	Desulfobacterales	Desulfobulbaceae	Desulfocapsa	2.69169	1.77746	cheBR; two-component system, chemotaxis family, CheB/CheR fusion protein [EC:2.1.1.80 3.1.1.61]
1060	K13924	June	Bacteria	Proteobacteria	Deltaproteobacteria	Desulfovibrionales	Desulfomicrobiaceae	Desulfomicrobium	2.00651	1.1885	cheBR; two-component system, chemotaxis family, CheB/CheR fusion protein [EC:2.1.1.80 3.1.1.61]
1061	K13924	June	Bacteria	Proteobacteria	Deltaproteobacteria	Desulfovibrionales	Desulfonatronaceae	Desulfonatronum	0.493906	NA	cheBR; two-component system, chemotaxis family, CheB/CheR fusion protein [EC:2.1.1.80 3.1.1.61]
1062	K13924	June	Bacteria	Proteobacteria	Deltaproteobacteria	Desulfovibrionales	Desulfovibrionaceae	Desulfovibrio	2.80754	2.4546	cheBR; two-component system, chemotaxis family, CheB/CheR fusion protein [EC:2.1.1.80 3.1.1.61]
1063	K13924	June	Bacteria	Proteobacteria	Deltaproteobacteria	Desulfuromonadales	Desulfuromonadaceae	Desulfuromonas	3.17457	1.86505	cheBR; two-component system, chemotaxis family, CheB/CheR fusion protein [EC:2.1.1.80 3.1.1.61]
1064	K13924	June	Bacteria	Proteobacteria	Deltaproteobacteria	Desulfuromonadales	Desulfuromonadaceae	Desulfuromusa	2.09285	2.45611	cheBR; two-component system, chemotaxis family, CheB/CheR fusion protein [EC:2.1.1.80 3.1.1.61]
1065	K13924	June	Bacteria	Proteobacteria	Deltaproteobacteria	Desulfuromonadales	Desulfuromonadaceae	Malonomonas	1.96441	1.53228	cheBR; two-component system, chemotaxis family, CheB/CheR fusion protein [EC:2.1.1.80 3.1.1.61]
1066	K13924	June	Bacteria	Proteobacteria	Deltaproteobacteria	Desulfuromonadales	Geobacteraceae	Geoalkalibacter	2.48021	0.375822	cheBR; two-component system, chemotaxis family, CheB/CheR fusion protein [EC:2.1.1.80 3.1.1.61]
1067	K13924	June	Bacteria	Proteobacteria	Deltaproteobacteria	Desulfuromonadales	Geobacteraceae	Geobacter	1.81774	1.11686	cheBR; two-component system, chemotaxis family, CheB/CheR fusion protein [EC:2.1.1.80 3.1.1.61]
1068	K13924	June	Bacteria	Proteobacteria	Deltaproteobacteria	Desulfuromonadales	Geobacteraceae	Geopsychrobacter	2.10373	1.44491	cheBR; two-component system, chemotaxis family, CheB/CheR fusion protein [EC:2.1.1.80 3.1.1.61]
1069	K13924	June	Bacteria	Proteobacteria	Deltaproteobacteria	Myxococcales	Anaeromyxobacteraceae	Anaeromyxobacter	1.1903	0.620016	cheBR; two-component system, chemotaxis family, CheB/CheR fusion protein [EC:2.1.1.80 3.1.1.61]
1070	K13924	June	Bacteria	Proteobacteria	Deltaproteobacteria	Syntrophobacterales	Syntrophaceae	Smithella	2.49097	1.3358	cheBR; two-component system, chemotaxis family, CheB/CheR fusion protein [EC:2.1.1.80 3.1.1.61]
1071	K13924	June	Bacteria	Proteobacteria	Deltaproteobacteria	Syntrophobacterales	Syntrophaceae	Syntrophus	1.33991	0.995485	cheBR; two-component system, chemotaxis family, CheB/CheR fusion protein [EC:2.1.1.80 3.1.1.61]
1072	K13924	June	Bacteria	Proteobacteria	Gammaproteobacteria	Alteromonadales	Alteromonadaceae	Alteromonas	4.81189	5.38995	cheBR; two-component system, chemotaxis family, CheB/CheR fusion protein [EC:2.1.1.80 3.1.1.61]
1073	K13924	June	Bacteria	Proteobacteria	Gammaproteobacteria	Alteromonadales	Alteromonadaceae	Glaciecola	2.14529	1.33829	cheBR; two-component system, chemotaxis family, CheB/CheR fusion protein [EC:2.1.1.80 3.1.1.61]
1074	K13924	June	Bacteria	Proteobacteria	Gammaproteobacteria	Alteromonadales	Alteromonadaceae	unclassified Alteromonadaceae	1.75204	0.843235	cheBR; two-component system, chemotaxis family, CheB/CheR fusion protein [EC:2.1.1.80 3.1.1.61]
1075	K13924	June	Bacteria	Proteobacteria	Gammaproteobacteria	Alteromonadales	Shewanellaceae	Shewanella	2.60566	1.02827	cheBR; two-component system, chemotaxis family, CheB/CheR fusion protein [EC:2.1.1.80 3.1.1.61]
1076	K13924	June	Bacteria	Proteobacteria	Gammaproteobacteria	Cellvibrionales	Spongiibacteraceae	Oceanicoccus	3.63328	0.707208	cheBR; two-component system, chemotaxis family, CheB/CheR fusion protein [EC:2.1.1.80 3.1.1.61]
1077	K13924	June	Bacteria	Proteobacteria	Gammaproteobacteria	Methylococcales	Methylococcaceae	Methylobacter	2.08418	1.43411	cheBR; two-component system, chemotaxis family, CheB/CheR fusion protein [EC:2.1.1.80 3.1.1.61]
1078	K13924	June	Bacteria	Proteobacteria	Gammaproteobacteria	Methylococcales	Methylococcaceae	Methylocaldum	3.28759	2.1238	cheBR; two-component system, chemotaxis family, CheB/CheR fusion protein [EC:2.1.1.80 3.1.1.61]
1079	K13924	June	Bacteria	Proteobacteria	Gammaproteobacteria	Methylococcales	Methylococcaceae	Methylomagnum	2.25216	1.75154	cheBR; two-component system, chemotaxis family, CheB/CheR fusion protein [EC:2.1.1.80 3.1.1.61]
1080	K13924	June	Bacteria	Proteobacteria	Gammaproteobacteria	Methylococcales	Methylococcaceae	Methylomicrobium	2.78524	1.78787	cheBR; two-component system, chemotaxis family, CheB/CheR fusion protein [EC:2.1.1.80 3.1.1.61]
1081	K13924	June	Bacteria	Proteobacteria	Gammaproteobacteria	Methylococcales	Methylococcaceae	Methylomonas	2.67749	2.00969	cheBR; two-component system, chemotaxis family, CheB/CheR fusion protein [EC:2.1.1.80 3.1.1.61]
1082	K13924	June	Bacteria	Proteobacteria	Gammaproteobacteria	Methylococcales	Methylococcaceae	Methylosarcina	2.03616	0.914749	cheBR; two-component system, chemotaxis family, CheB/CheR fusion protein [EC:2.1.1.80 3.1.1.61]
1083	K13924	June	Bacteria	Proteobacteria	Gammaproteobacteria	Methylococcales	Methylococcaceae	Methylovulum	1.91366	0.967352	cheBR; two-component system, chemotaxis family, CheB/CheR fusion protein [EC:2.1.1.80 3.1.1.61]
1084	K13924	June	Bacteria	Proteobacteria	Gammaproteobacteria	Methylococcales	Methylothermaceae	Methylohalobius	2.13473	0.955597	cheBR; two-component system, chemotaxis family, CheB/CheR fusion protein [EC:2.1.1.80 3.1.1.61]
1085	K13924	June	Bacteria	Proteobacteria	Gammaproteobacteria	Nevskiales	Sinobacteraceae	Sinimarinibacterium	2.40119	1.67856	cheBR; two-component system, chemotaxis family, CheB/CheR fusion protein [EC:2.1.1.80 3.1.1.61]
1086	K13924	June	Bacteria	Proteobacteria	Gammaproteobacteria	Oceanospirillales	Oceanospirillaceae	Neptunomonas	2.35446	2.01291	cheBR; two-component system, chemotaxis family, CheB/CheR fusion protein [EC:2.1.1.80 3.1.1.61]
1087	K13924	June	Bacteria	Proteobacteria	Gammaproteobacteria	Oceanospirillales	Oceanospirillaceae	Nitrincola	2.47543	1.49055	cheBR; two-component system, chemotaxis family, CheB/CheR fusion protein [EC:2.1.1.80 3.1.1.61]
1088	K13924	June	Bacteria	Proteobacteria	Gammaproteobacteria	Pseudomonadales	Moraxellaceae	Psychrobacter	2.74744	1.72635	cheBR; two-component system, chemotaxis family, CheB/CheR fusion protein [EC:2.1.1.80 3.1.1.61]
1089	K13924	June	Bacteria	Proteobacteria	Gammaproteobacteria	Pseudomonadales	Pseudomonadaceae	Pseudomonas	3.47004	2.69312	cheBR; two-component system, chemotaxis family, CheB/CheR fusion protein [EC:2.1.1.80 3.1.1.61]
1090	K13924	June	Bacteria	Proteobacteria	Gammaproteobacteria	Thiotrichales	Piscirickettsiaceae	Methylophaga	1.98909	1.66098	cheBR; two-component system, chemotaxis family, CheB/CheR fusion protein [EC:2.1.1.80 3.1.1.61]
1091	K13924	June	Bacteria	Proteobacteria	Gammaproteobacteria	unclassified Gammaproteobacteria	unclassified Gammaproteobacteria	Pseudohongiella	2.13598	0.590023	cheBR; two-component system, chemotaxis family, CheB/CheR fusion protein [EC:2.1.1.80 3.1.1.61]
1092	K13924	June	Bacteria	Proteobacteria	Gammaproteobacteria	unclassified Gammaproteobacteria	unclassified Gammaproteobacteria	unclassified Gammaproteobacteria	2.16965	1.78503	cheBR; two-component system, chemotaxis family, CheB/CheR fusion protein [EC:2.1.1.80 3.1.1.61]
1093	K13924	June	Bacteria	Proteobacteria	Zetaproteobacteria	Mariprofundales	Mariprofundaceae	Mariprofundus	2.58894	1.60529	cheBR; two-component system, chemotaxis family, CheB/CheR fusion protein [EC:2.1.1.80 3.1.1.61]
1094	K13924	June	Bacteria	Verrucomicrobia	Opitutae	Opitutales	Opitutaceae	Didymococcus	2.08624	0.964994	cheBR; two-component system, chemotaxis family, CheB/CheR fusion protein [EC:2.1.1.80 3.1.1.61]
1095	K13924	June	Bacteria	Verrucomicrobia	Opitutae	Opitutales	Opitutaceae	unclassified Opitutaceae	1.80749	1.19909	cheBR; two-component system, chemotaxis family, CheB/CheR fusion protein [EC:2.1.1.80 3.1.1.61]

## Sheet: Supplemental_table_S5_anoxygeni
Supplemental Table S5. Information on individual coding sequences (CDS) that were annotated to anoxygenic photosynthesis genes belonging to the KEGG reference pathway "Two Component System" (map02020) including phylogenetic and functional (KEGG) annotations, and transcripts per million (TPM) of raw DNA sequences that mapped to each CDS.
	KEGG	month	kingdom	phylum	class	order	family	genus	mean_TPM	sd_TPM	KEGG Annotation
1	K08926	April	Bacteria	Proteobacteria	Alphaproteobacteria	Rhodobacterales	Rhodobacteraceae	Loktanella	5.31567	3.36753	pufA; light-harvesting complex 1 alpha chain
2	K08926	August	Bacteria	Proteobacteria	Alphaproteobacteria	Rhodobacterales	Rhodobacteraceae	Loktanella	3.74804	3.95774	pufA; light-harvesting complex 1 alpha chain
3	K08926	August	Bacteria	Proteobacteria	Alphaproteobacteria	Rhodobacterales	Rhodobacteraceae	Rhodobacter	5.32508	4.16149	pufA; light-harvesting complex 1 alpha chain
4	K08926	June	Bacteria	Proteobacteria	Alphaproteobacteria	Rhodobacterales	Rhodobacteraceae	Loktanella	1.38833	0.694285	pufA; light-harvesting complex 1 alpha chain
5	K08927	August	Bacteria	Proteobacteria	Alphaproteobacteria	Rhodobacterales	Rhodobacteraceae	Loktanella	1.63022	1.08029	pufB; light-harvesting complex 1 beta chain
6	K08927	August	Bacteria	Proteobacteria	Alphaproteobacteria	Rhodobacterales	Rhodobacteraceae	Roseovarius	5.43553	4.95651	pufB; light-harvesting complex 1 beta chain
7	K08927	August	Bacteria	Proteobacteria	Betaproteobacteria	Burkholderiales	Burkholderiaceae	Polynucleobacter	1.64597	0.8318	pufB; light-harvesting complex 1 beta chain
8	K08927	August	Bacteria	Proteobacteria	Betaproteobacteria	Burkholderiales	Comamonadaceae	Pelomonas	2.33098	1.53594	pufB; light-harvesting complex 1 beta chain
9	K08927	August	Bacteria	Proteobacteria	Betaproteobacteria	unclassified Betaproteobacteria	unclassified Betaproteobacteria	unclassified Betaproteobacteria	1.04854	NA	pufB; light-harvesting complex 1 beta chain
10	K08927	June	Bacteria	Proteobacteria	Alphaproteobacteria	Caulobacterales	Caulobacteraceae	unclassified Caulobacteraceae	4.89813	NA	pufB; light-harvesting complex 1 beta chain
11	K08927	June	Bacteria	Proteobacteria	Alphaproteobacteria	Rhodobacterales	Rhodobacteraceae	Roseovarius	1.2256	0.928947	pufB; light-harvesting complex 1 beta chain
12	K08927	June	Bacteria	Proteobacteria	Betaproteobacteria	Burkholderiales	Comamonadaceae	Pelomonas	1.68343	1.43668	pufB; light-harvesting complex 1 beta chain
13	K08927	June	Bacteria	Proteobacteria	Betaproteobacteria	unclassified Betaproteobacteria	unclassified Betaproteobacteria	unclassified Betaproteobacteria	6.33025	NA	pufB; light-harvesting complex 1 beta chain
14	K08928	April	Bacteria	Proteobacteria	Alphaproteobacteria	unclassified Alphaproteobacteria	unclassified Alphaproteobacteria	unclassified Alphaproteobacteria	4.39121	2.78187	pufL; photosynthetic reaction center L subunit
15	K08928	August	Bacteria	Proteobacteria	Alphaproteobacteria	Rhizobiales	Methylobacteriaceae	Methylobacterium	2.14332	1.29032	pufL; photosynthetic reaction center L subunit
16	K08928	August	Bacteria	Proteobacteria	Alphaproteobacteria	Rhodobacterales	Rhodobacteraceae	Cereibacter	1.51199	0.00994078	pufL; photosynthetic reaction center L subunit
17	K08928	August	Bacteria	Proteobacteria	Alphaproteobacteria	Rhodobacterales	Rhodobacteraceae	Loktanella	2.17473	1.95723	pufL; photosynthetic reaction center L subunit
18	K08928	August	Bacteria	Proteobacteria	Alphaproteobacteria	Rhodobacterales	Rhodobacteraceae	Roseibaca	2.04895	1.19651	pufL; photosynthetic reaction center L subunit
19	K08928	August	Bacteria	Proteobacteria	Alphaproteobacteria	Rhodobacterales	Rhodobacteraceae	Roseovarius	2.37839	2.15371	pufL; photosynthetic reaction center L subunit
20	K08928	August	Bacteria	Proteobacteria	Alphaproteobacteria	Rhodobacterales	Rhodobacteraceae	Sulfitobacter	1.8708	1.00586	pufL; photosynthetic reaction center L subunit
21	K08928	August	Bacteria	Proteobacteria	Betaproteobacteria	Burkholderiales	Comamonadaceae	Limnohabitans	1.85806	1.79731	pufL; photosynthetic reaction center L subunit
22	K08928	August	Bacteria	Proteobacteria	Betaproteobacteria	Nitrosomonadales	Sterolibacteriaceae	Methyloversatilis	1.73004	0.900525	pufL; photosynthetic reaction center L subunit
23	K08928	August	Bacteria	Proteobacteria	Betaproteobacteria	unclassified Betaproteobacteria	unclassified Betaproteobacteria	unclassified Betaproteobacteria	1.40077	0.979427	pufL; photosynthetic reaction center L subunit
24	K08928	June	Bacteria	Proteobacteria	Alphaproteobacteria	Rhodobacterales	Rhodobacteraceae	Loktanella	1.15719	0.662082	pufL; photosynthetic reaction center L subunit
25	K08928	June	Bacteria	Proteobacteria	Alphaproteobacteria	Rhodobacterales	Rhodobacteraceae	Sulfitobacter	2.26227	1.09699	pufL; photosynthetic reaction center L subunit
26	K08928	June	Bacteria	Proteobacteria	Alphaproteobacteria	unclassified Alphaproteobacteria	unclassified Alphaproteobacteria	unclassified Alphaproteobacteria	2.86229	1.82408	pufL; photosynthetic reaction center L subunit
27	K08928	June	Bacteria	Proteobacteria	Betaproteobacteria	Burkholderiales	Comamonadaceae	Limnohabitans	1.62622	1.01642	pufL; photosynthetic reaction center L subunit
28	K08928	June	Bacteria	Proteobacteria	Betaproteobacteria	Nitrosomonadales	Sterolibacteriaceae	Methyloversatilis	0.589539	0.382118	pufL; photosynthetic reaction center L subunit
29	K08928	June	Bacteria	Proteobacteria	Betaproteobacteria	unclassified Betaproteobacteria	unclassified Betaproteobacteria	unclassified Betaproteobacteria	0.163224	NA	pufL; photosynthetic reaction center L subunit
30	K08929	April	Bacteria	Proteobacteria	Alphaproteobacteria	Rhodobacterales	Rhodobacteraceae	Loktanella	0.543921	0.238699	pufM; photosynthetic reaction center M subunit
31	K08929	April	Bacteria	Proteobacteria	Betaproteobacteria	Burkholderiales	Comamonadaceae	Hydrogenophaga	2.70816	NA	pufM; photosynthetic reaction center M subunit
32	K08929	April	Bacteria	Proteobacteria	Betaproteobacteria	Burkholderiales	Comamonadaceae	Pelomonas	2.06944	NA	pufM; photosynthetic reaction center M subunit
33	K08929	August	Bacteria	Proteobacteria	Alphaproteobacteria	Rhodobacterales	Rhodobacteraceae	Hwanghaeicola	1.66591	0.851284	pufM; photosynthetic reaction center M subunit
34	K08929	August	Bacteria	Proteobacteria	Alphaproteobacteria	Rhodobacterales	Rhodobacteraceae	Loktanella	2.44566	2.70178	pufM; photosynthetic reaction center M subunit
35	K08929	August	Bacteria	Proteobacteria	Alphaproteobacteria	Rhodobacterales	Rhodobacteraceae	Rhodobacter	2.18635	1.69414	pufM; photosynthetic reaction center M subunit
36	K08929	August	Bacteria	Proteobacteria	Alphaproteobacteria	Rhodobacterales	Rhodobacteraceae	Roseibaca	1.44412	0.44206	pufM; photosynthetic reaction center M subunit
37	K08929	August	Bacteria	Proteobacteria	Alphaproteobacteria	Rhodobacterales	Rhodobacteraceae	Roseobacter	2.01832	NA	pufM; photosynthetic reaction center M subunit
38	K08929	August	Bacteria	Proteobacteria	Alphaproteobacteria	Rhodobacterales	Rhodobacteraceae	Roseovarius	3.40601	2.94579	pufM; photosynthetic reaction center M subunit
39	K08929	August	Bacteria	Proteobacteria	Alphaproteobacteria	Rhodobacterales	Rhodobacteraceae	unclassified Rhodobacteraceae	1.20767	1.28861	pufM; photosynthetic reaction center M subunit
40	K08929	August	Bacteria	Proteobacteria	Alphaproteobacteria	Sphingomonadales	Sphingomonadaceae	Novosphingobium	1.90392	NA	pufM; photosynthetic reaction center M subunit
41	K08929	August	Bacteria	Proteobacteria	Betaproteobacteria	Burkholderiales	Comamonadaceae	Hydrogenophaga	1.62966	1.27767	pufM; photosynthetic reaction center M subunit
42	K08929	August	Bacteria	Proteobacteria	Betaproteobacteria	Burkholderiales	Comamonadaceae	Pelomonas	0.889557	0.777158	pufM; photosynthetic reaction center M subunit
43	K08929	August	Bacteria	Proteobacteria	Betaproteobacteria	Burkholderiales	unclassified Burkholderiales	Rhizobacter	0.939095	0.575862	pufM; photosynthetic reaction center M subunit
44	K08929	June	Bacteria	Proteobacteria	Alphaproteobacteria	Rhodobacterales	Rhodobacteraceae	Hwanghaeicola	2.52067	1.64871	pufM; photosynthetic reaction center M subunit
45	K08929	June	Bacteria	Proteobacteria	Alphaproteobacteria	Rhodobacterales	Rhodobacteraceae	Loktanella	1.54551	0.988177	pufM; photosynthetic reaction center M subunit
46	K08929	June	Bacteria	Proteobacteria	Alphaproteobacteria	Rhodobacterales	Rhodobacteraceae	Roseovarius	1.1724	0.143452	pufM; photosynthetic reaction center M subunit
47	K08929	June	Bacteria	Proteobacteria	Betaproteobacteria	Burkholderiales	Comamonadaceae	Hydrogenophaga	0.618617	0.551483	pufM; photosynthetic reaction center M subunit
48	K08929	June	Bacteria	Proteobacteria	Betaproteobacteria	Burkholderiales	Comamonadaceae	Pelomonas	0.191593	0.0238469	pufM; photosynthetic reaction center M subunit
49	K08929	June	Bacteria	Proteobacteria	Betaproteobacteria	Burkholderiales	unclassified Burkholderiales	Rhizobacter	1.54334	0.355173	pufM; photosynthetic reaction center M subunit
50	K13991	April	Bacteria	Proteobacteria	Alphaproteobacteria	Rhodobacterales	Rhodobacteraceae	Sulfitobacter	8.43844	NA	puhA; photosynthetic reaction center H subunit
51	K13991	August	Bacteria	Proteobacteria	Alphaproteobacteria	Rhodobacterales	Rhodobacteraceae	Cereibacter	2.2817	1.73617	puhA; photosynthetic reaction center H subunit
52	K13991	August	Bacteria	Proteobacteria	Alphaproteobacteria	Rhodobacterales	Rhodobacteraceae	Hwanghaeicola	1.57261	0.927343	puhA; photosynthetic reaction center H subunit
53	K13991	August	Bacteria	Proteobacteria	Alphaproteobacteria	Rhodobacterales	Rhodobacteraceae	Loktanella	2.83246	2.39353	puhA; photosynthetic reaction center H subunit
54	K13991	August	Bacteria	Proteobacteria	Alphaproteobacteria	Rhodobacterales	Rhodobacteraceae	Marivita	2.59723	1.56757	puhA; photosynthetic reaction center H subunit
55	K13991	August	Bacteria	Proteobacteria	Alphaproteobacteria	Rhodobacterales	Rhodobacteraceae	Planktotalea	0.633552	NA	puhA; photosynthetic reaction center H subunit
56	K13991	August	Bacteria	Proteobacteria	Alphaproteobacteria	Rhodobacterales	Rhodobacteraceae	Roseovarius	4.76412	6.18417	puhA; photosynthetic reaction center H subunit
57	K13991	August	Bacteria	Proteobacteria	Alphaproteobacteria	Rhodobacterales	Rhodobacteraceae	Sulfitobacter	1.49975	0.868182	puhA; photosynthetic reaction center H subunit
58	K13991	August	Bacteria	Proteobacteria	Alphaproteobacteria	Rhodospirillales	Rhodospirillaceae	Caenispirillum	3.41459	2.65985	puhA; photosynthetic reaction center H subunit
59	K13991	August	Bacteria	Proteobacteria	Betaproteobacteria	Burkholderiales	Comamonadaceae	Hydrogenophaga	2.73869	1.20149	puhA; photosynthetic reaction center H subunit
60	K13991	August	Bacteria	Proteobacteria	Betaproteobacteria	Burkholderiales	unclassified Burkholderiales	Roseateles	3.25482	3.42427	puhA; photosynthetic reaction center H subunit
61	K13991	August	Bacteria	Proteobacteria	Betaproteobacteria	Burkholderiales	unclassified Burkholderiales	Rubrivivax	1.64686	0.755534	puhA; photosynthetic reaction center H subunit
62	K13991	August	Bacteria	Proteobacteria	Betaproteobacteria	Nitrosomonadales	Sterolibacteriaceae	Methyloversatilis	1.84845	0.944033	puhA; photosynthetic reaction center H subunit
63	K13991	June	Bacteria	Proteobacteria	Alphaproteobacteria	Rhodobacterales	Rhodobacteraceae	Hwanghaeicola	4.21778	NA	puhA; photosynthetic reaction center H subunit
64	K13991	June	Bacteria	Proteobacteria	Alphaproteobacteria	Rhodobacterales	Rhodobacteraceae	Loktanella	0.983769	0.602261	puhA; photosynthetic reaction center H subunit
65	K13991	June	Bacteria	Proteobacteria	Alphaproteobacteria	Rhodobacterales	Rhodobacteraceae	Planktotalea	3.10621	1.68145	puhA; photosynthetic reaction center H subunit
66	K13991	June	Bacteria	Proteobacteria	Alphaproteobacteria	Rhodobacterales	Rhodobacteraceae	Roseovarius	1.50617	1.16893	puhA; photosynthetic reaction center H subunit
67	K13991	June	Bacteria	Proteobacteria	Alphaproteobacteria	Rhodobacterales	Rhodobacteraceae	Sulfitobacter	1.71837	1.21894	puhA; photosynthetic reaction center H subunit
68	K13991	June	Bacteria	Proteobacteria	Betaproteobacteria	Burkholderiales	unclassified Burkholderiales	Roseateles	3.44357	NA	puhA; photosynthetic reaction center H subunit
69	K13991	June	Bacteria	Proteobacteria	Betaproteobacteria	Nitrosomonadales	Sterolibacteriaceae	Methyloversatilis	0.933306	NA	puhA; photosynthetic reaction center H subunit
70	K13994	August	Bacteria	Proteobacteria	Alphaproteobacteria	Rhodobacterales	Rhodobacteraceae	Maribius	2.95538	1.89977	pufX; photosynthetic reaction center PufX protein

## Sheet: Supplemental_table_S6_nucleotid
Supplemental Table S6. Information on individual coding sequences (CDS) that were annotated to nucleotide processing genes belonging to the KEGG reference pathways "DNA replication" (map03030), "RNA polymerase" (map03020), and "RNA transport" (map03010) including phylogenetic and functional (KEGG) annotations, and transcripts per million (TPM) of raw DNA sequences that mapped to each CDS.
KEGG	month	kingdom	phylum	class	order	family	genus	mean_TPM	sd_TPM	KEGG Annotation
K02322	April	Archaea	Candidatus Korarchaeota	unclassified Candidatus Korarchaeota	unclassified Candidatus Korarchaeota	unclassified Candidatus Korarchaeota	Candidatus Korarchaeum	2.25254	2.7339	DPB1, polD2; DNA polymerase II large subunit [EC:2.7.7.7]
K03242	April	Archaea	Candidatus Micrarchaeota	unclassified Candidatus Micrarchaeota	unclassified Candidatus Micrarchaeota	unclassified Candidatus Micrarchaeota	unclassified Candidatus Micrarchaeota	0.38275	NA	EIF2S3; translation initiation factor 2 subunit 3
K04801	April	Archaea	Candidatus Micrarchaeota	unclassified Candidatus Micrarchaeota	unclassified Candidatus Micrarchaeota	unclassified Candidatus Micrarchaeota	unclassified Candidatus Micrarchaeota	1.91396	1.52687	rfcS; replication factor C small subunit
K03041	April	Archaea	Crenarchaeota	Thermoprotei	Acidilobales	Caldisphaeraceae	Caldisphaera	0.160646	0.107029	rpoA1; DNA-directed RNA polymerase subunit A' [EC:2.7.7.6]
K03041	April	Archaea	Crenarchaeota	Thermoprotei	Desulfurococcales	Desulfurococcaceae	Desulfurococcus	3.67352	3.79418	rpoA1; DNA-directed RNA polymerase subunit A' [EC:2.7.7.6]
K03041	April	Archaea	Crenarchaeota	Thermoprotei	Desulfurococcales	Desulfurococcaceae	Ignisphaera	1.08398	1.11595	rpoA1; DNA-directed RNA polymerase subunit A' [EC:2.7.7.6]
K03041	April	Archaea	Crenarchaeota	Thermoprotei	Desulfurococcales	Pyrodictiaceae	Hyperthermus	3.00576	0.713323	rpoA1; DNA-directed RNA polymerase subunit A' [EC:2.7.7.6]
K03041	April	Archaea	Crenarchaeota	Thermoprotei	Sulfolobales	Sulfolobaceae	Acidianus	0.36901	0.033588	rpoA1; DNA-directed RNA polymerase subunit A' [EC:2.7.7.6]
K03041	April	Archaea	Crenarchaeota	Thermoprotei	Sulfolobales	Sulfolobaceae	Sulfolobus	1.05015	0.949866	rpoA1; DNA-directed RNA polymerase subunit A' [EC:2.7.7.6]
K03041	April	Archaea	Crenarchaeota	Thermoprotei	Sulfolobales	unclassified Sulfolobales	unclassified Sulfolobales	0.353484	NA	rpoA1; DNA-directed RNA polymerase subunit A' [EC:2.7.7.6]
K03231	April	Archaea	Crenarchaeota	Thermoprotei	Sulfolobales	Sulfolobaceae	Acidianus	0.750449	0.609771	EEF1A; elongation factor 1-alpha
K03231	April	Archaea	Crenarchaeota	Thermoprotei	Thermoproteales	Thermoproteaceae	Pyrobaculum	5.45698	NA	EEF1A; elongation factor 1-alpha
K03243	April	Archaea	Crenarchaeota	Thermoprotei	Desulfurococcales	Desulfurococcaceae	Staphylothermus	2.2913	NA	EIF5B; translation initiation factor 5B
K04801	April	Archaea	Crenarchaeota	Thermoprotei	Acidilobales	Acidilobaceae	Acidilobus	0.80534	NA	rfcS; replication factor C small subunit
K04801	April	Archaea	Crenarchaeota	Thermoprotei	Thermoproteales	Thermoproteaceae	Vulcanisaeta	5.06448	NA	rfcS; replication factor C small subunit
K10726	April	Archaea	Crenarchaeota	Thermoprotei	Thermoproteales	Thermofilaceae	Thermofilum	1.24744	0.833888	mcm, cdc21; replicative DNA helicase Mcm [EC:3.6.4.-]
K13798	April	Archaea	Crenarchaeota	Thermoprotei	Acidilobales	Caldisphaeraceae	Caldisphaera	0.477605	NA	K13798, rpoB; DNA-directed RNA polymerase subunit B [EC:2.7.7.6]
K13798	April	Archaea	Crenarchaeota	Thermoprotei	Desulfurococcales	Desulfurococcaceae	Desulfurococcus	1.34229	0.494451	K13798, rpoB; DNA-directed RNA polymerase subunit B [EC:2.7.7.6]
K13798	April	Archaea	Crenarchaeota	Thermoprotei	Desulfurococcales	Desulfurococcaceae	Thermogladius	2.94988	4.22678	K13798, rpoB; DNA-directed RNA polymerase subunit B [EC:2.7.7.6]
K13798	April	Archaea	Crenarchaeota	Thermoprotei	Desulfurococcales	Pyrodictiaceae	Pyrolobus	4.87892	5.40423	K13798, rpoB; DNA-directed RNA polymerase subunit B [EC:2.7.7.6]
K13798	April	Archaea	Crenarchaeota	Thermoprotei	Desulfurococcales	unclassified Desulfurococcales	unclassified Desulfurococcales	5.84448	5.81207	K13798, rpoB; DNA-directed RNA polymerase subunit B [EC:2.7.7.6]
K13798	April	Archaea	Crenarchaeota	Thermoprotei	Sulfolobales	Sulfolobaceae	Sulfolobus	0.128831	NA	K13798, rpoB; DNA-directed RNA polymerase subunit B [EC:2.7.7.6]
K13798	April	Archaea	Crenarchaeota	Thermoprotei	Thermoproteales	Thermofilaceae	Thermofilum	1.08115	0.625686	K13798, rpoB; DNA-directed RNA polymerase subunit B [EC:2.7.7.6]
K13798	April	Archaea	Crenarchaeota	Thermoprotei	Thermoproteales	Thermoproteaceae	Thermoproteus	3.46371	2.32691	K13798, rpoB; DNA-directed RNA polymerase subunit B [EC:2.7.7.6]
K13798	April	Archaea	Crenarchaeota	Thermoprotei	Thermoproteales	Thermoproteaceae	Vulcanisaeta	1.33645	NA	K13798, rpoB; DNA-directed RNA polymerase subunit B [EC:2.7.7.6]
K02319	April	Archaea	Euryarchaeota	Archaeoglobi	Archaeoglobales	Archaeoglobaceae	Archaeoglobus	7.10977	5.30771	DPA, polB; DNA polymerase I [EC:2.7.7.7]
K02319	April	Archaea	Euryarchaeota	Halobacteria	Natrialbales	Natrialbaceae	Halopiger	1.80156	1.33172	DPA, polB; DNA polymerase I [EC:2.7.7.7]
K02319	April	Archaea	Euryarchaeota	Methanobacteria	Methanobacteriales	Methanobacteriaceae	Methanobrevibacter	1.87675	1.24212	DPA, polB; DNA polymerase I [EC:2.7.7.7]
K02319	April	Archaea	Euryarchaeota	Methanomicrobia	Methanomicrobiales	Methanocorpusculaceae	Methanocorpusculum	1.26123	0.786999	DPA, polB; DNA polymerase I [EC:2.7.7.7]
K02319	April	Archaea	Euryarchaeota	Thermococci	Thermococcales	Thermococcaceae	Thermococcus	3.1838	2.76685	DPA, polB; DNA polymerase I [EC:2.7.7.7]
K02319	April	Archaea	Euryarchaeota	Thermoplasmata	unclassified Thermoplasmata	unclassified Thermoplasmata	unclassified Thermoplasmata	1.7721	1.75209	DPA, polB; DNA polymerase I [EC:2.7.7.7]
K02319	April	Archaea	Euryarchaeota	unclassified Euryarchaeota	unclassified Euryarchaeota	unclassified Euryarchaeota	Aciduliprofundum	2.51258	0.816013	DPA, polB; DNA polymerase I [EC:2.7.7.7]
K02319	April	Archaea	Euryarchaeota	unclassified Euryarchaeota	unclassified Euryarchaeota	unclassified Euryarchaeota	unclassified Euryarchaeota	2.51655	3.18225	DPA, polB; DNA polymerase I [EC:2.7.7.7]
K02322	April	Archaea	Euryarchaeota	Archaeoglobi	Archaeoglobales	Archaeoglobaceae	Ferroglobus	1.8368	1.73809	DPB1, polD2; DNA polymerase II large subunit [EC:2.7.7.7]
K02322	April	Archaea	Euryarchaeota	Methanobacteria	Methanobacteriales	Methanobacteriaceae	Methanobrevibacter	2.49187	4.34275	DPB1, polD2; DNA polymerase II large subunit [EC:2.7.7.7]
K02322	April	Archaea	Euryarchaeota	Methanobacteria	Methanobacteriales	Methanobacteriaceae	Methanosphaera	3.34648	1.87733	DPB1, polD2; DNA polymerase II large subunit [EC:2.7.7.7]
K02322	April	Archaea	Euryarchaeota	Methanococci	Methanococcales	Methanocaldococcaceae	Methanocaldococcus	1.39684	1.50747	DPB1, polD2; DNA polymerase II large subunit [EC:2.7.7.7]
K02322	April	Archaea	Euryarchaeota	Methanococci	Methanococcales	Methanocaldococcaceae	Methanotorris	3.28511	2.30955	DPB1, polD2; DNA polymerase II large subunit [EC:2.7.7.7]
K02322	April	Archaea	Euryarchaeota	Methanomicrobia	Methanocellales	Methanocellaceae	Methanocella	1.72778	1.13385	DPB1, polD2; DNA polymerase II large subunit [EC:2.7.7.7]
K02322	April	Archaea	Euryarchaeota	Methanomicrobia	Methanomicrobiales	Methanomicrobiaceae	Methanoculleus	2.38861	1.85423	DPB1, polD2; DNA polymerase II large subunit [EC:2.7.7.7]
K02322	April	Archaea	Euryarchaeota	Methanomicrobia	Methanomicrobiales	Methanomicrobiaceae	Methanomicrobium	5.45314	6.43654	DPB1, polD2; DNA polymerase II large subunit [EC:2.7.7.7]
K02322	April	Archaea	Euryarchaeota	Methanomicrobia	Methanomicrobiales	Methanoregulaceae	Methanoregula	3.22072	2.7536	DPB1, polD2; DNA polymerase II large subunit [EC:2.7.7.7]
K02322	April	Archaea	Euryarchaeota	Methanomicrobia	Methanomicrobiales	unclassified Methanomicrobiales	unclassified Methanomicrobiales	1.28991	0.534497	DPB1, polD2; DNA polymerase II large subunit [EC:2.7.7.7]
K02322	April	Archaea	Euryarchaeota	Methanomicrobia	Methanosarcinales	Methanosaetaceae	Methanothrix	1.32853	0.986113	DPB1, polD2; DNA polymerase II large subunit [EC:2.7.7.7]
K02322	April	Archaea	Euryarchaeota	Methanomicrobia	Methanosarcinales	Methermicoccaceae	Methermicoccus	2.65848	2.24572	DPB1, polD2; DNA polymerase II large subunit [EC:2.7.7.7]
K02322	April	Archaea	Euryarchaeota	Methanomicrobia	Methanosarcinales	unclassified Methanosarcinales	unclassified Methanosarcinales	1.89927	2.12956	DPB1, polD2; DNA polymerase II large subunit [EC:2.7.7.7]
K02322	April	Archaea	Euryarchaeota	Thermococci	Thermococcales	Thermococcaceae	Thermococcus	1.39931	0.714286	DPB1, polD2; DNA polymerase II large subunit [EC:2.7.7.7]
K02322	April	Archaea	Euryarchaeota	Thermoplasmata	Methanomassiliicoccales	Methanomassiliicoccaceae	Methanomassiliicoccus	2.87536	4.41997	DPB1, polD2; DNA polymerase II large subunit [EC:2.7.7.7]
K02322	April	Archaea	Euryarchaeota	Thermoplasmata	Methanomassiliicoccales	unclassified Methanomassiliicoccales	unclassified Methanomassiliicoccales	3.12226	4.4062	DPB1, polD2; DNA polymerase II large subunit [EC:2.7.7.7]
K02322	April	Archaea	Euryarchaeota	Thermoplasmata	Thermoplasmatales	Ferroplasmaceae	Ferroplasma	1.64601	1.19785	DPB1, polD2; DNA polymerase II large subunit [EC:2.7.7.7]
K02322	April	Archaea	Euryarchaeota	Thermoplasmata	Thermoplasmatales	Picrophilaceae	Picrophilus	1.21068	0.597628	DPB1, polD2; DNA polymerase II large subunit [EC:2.7.7.7]
K02322	April	Archaea	Euryarchaeota	unclassified Euryarchaeota	unclassified Euryarchaeota	unclassified Euryarchaeota	Aciduliprofundum	2.17927	2.20103	DPB1, polD2; DNA polymerase II large subunit [EC:2.7.7.7]
K02322	April	Archaea	Euryarchaeota	unclassified Euryarchaeota	unclassified Euryarchaeota	unclassified Euryarchaeota	unclassified Euryarchaeota	2.35986	2.77804	DPB1, polD2; DNA polymerase II large subunit [EC:2.7.7.7]
K02323	April	Archaea	Euryarchaeota	Halobacteria	Haloferacales	Haloferacaceae	Haloquadratum	2.81245	2.11048	DPB2, polD1; DNA polymerase II small subunit [EC:2.7.7.7]
K02323	April	Archaea	Euryarchaeota	Methanobacteria	Methanobacteriales	Methanobacteriaceae	Methanobrevibacter	3.35531	4.01395	DPB2, polD1; DNA polymerase II small subunit [EC:2.7.7.7]
K02323	April	Archaea	Euryarchaeota	Methanomicrobia	Methanosarcinales	Methanosarcinaceae	Methanosarcina	10.2261	12.2506	DPB2, polD1; DNA polymerase II small subunit [EC:2.7.7.7]
K02323	April	Archaea	Euryarchaeota	Thermoplasmata	Thermoplasmatales	Ferroplasmaceae	Ferroplasma	1.92528	1.80818	DPB2, polD1; DNA polymerase II small subunit [EC:2.7.7.7]
K02323	April	Archaea	Euryarchaeota	Thermoplasmata	Thermoplasmatales	Picrophilaceae	Picrophilus	1.07085	0.426591	DPB2, polD1; DNA polymerase II small subunit [EC:2.7.7.7]
K02323	April	Archaea	Euryarchaeota	Thermoplasmata	Thermoplasmatales	unclassified Thermoplasmatales	unclassified Thermoplasmatales	1.60415	1.30057	DPB2, polD1; DNA polymerase II small subunit [EC:2.7.7.7]
K02323	April	Archaea	Euryarchaeota	unclassified Euryarchaeota	unclassified Euryarchaeota	unclassified Euryarchaeota	unclassified Euryarchaeota	2.41952	2.64618	DPB2, polD1; DNA polymerase II small subunit [EC:2.7.7.7]
K02342	April	Archaea	Euryarchaeota	unclassified Euryarchaeota	unclassified Euryarchaeota	unclassified Euryarchaeota	unclassified Euryarchaeota	2.58874	2.73422	DPO3E, dnaQ; DNA polymerase III subunit epsilon [EC:2.7.7.7]
K02683	April	Archaea	Euryarchaeota	unclassified Euryarchaeota	unclassified Euryarchaeota	unclassified Euryarchaeota	unclassified Euryarchaeota	2.56425	2.83761	priS, pri1, priA; DNA primase small subunit [EC:2.7.7.-]
K03041	April	Archaea	Euryarchaeota	Methanobacteria	Methanobacteriales	Methanobacteriaceae	Methanobrevibacter	4.25719	NA	rpoA1; DNA-directed RNA polymerase subunit A' [EC:2.7.7.6]
K03041	April	Archaea	Euryarchaeota	Methanococci	Methanococcales	Methanocaldococcaceae	Methanocaldococcus	1.94986	NA	rpoA1; DNA-directed RNA polymerase subunit A' [EC:2.7.7.6]
K03041	April	Archaea	Euryarchaeota	Methanomicrobia	Methanomicrobiales	Methanomicrobiaceae	Methanoculleus	1.20117	1.42034	rpoA1; DNA-directed RNA polymerase subunit A' [EC:2.7.7.6]
K03041	April	Archaea	Euryarchaeota	Methanomicrobia	Methanomicrobiales	Methanomicrobiaceae	Methanolacinia	0.772473	0.0632304	rpoA1; DNA-directed RNA polymerase subunit A' [EC:2.7.7.6]
K03041	April	Archaea	Euryarchaeota	Methanomicrobia	Methanomicrobiales	Methanomicrobiaceae	Methanomicrobium	0.635994	NA	rpoA1; DNA-directed RNA polymerase subunit A' [EC:2.7.7.6]
K03041	April	Archaea	Euryarchaeota	Methanomicrobia	Methanosarcinales	Methanosarcinaceae	Methanimicrococcus	0.527257	NA	rpoA1; DNA-directed RNA polymerase subunit A' [EC:2.7.7.6]
K03041	April	Archaea	Euryarchaeota	Thermococci	Thermococcales	Thermococcaceae	Thermococcus	1.39597	NA	rpoA1; DNA-directed RNA polymerase subunit A' [EC:2.7.7.6]
K03041	April	Archaea	Euryarchaeota	Thermoplasmata	Methanomassiliicoccales	unclassified Methanomassiliicoccales	unclassified Methanomassiliicoccales	0.590204	0.0483109	rpoA1; DNA-directed RNA polymerase subunit A' [EC:2.7.7.6]
K03041	April	Archaea	Euryarchaeota	unclassified Euryarchaeota	unclassified Euryarchaeota	unclassified Euryarchaeota	unclassified Euryarchaeota	2.28209	2.59913	rpoA1; DNA-directed RNA polymerase subunit A' [EC:2.7.7.6]
K03042	April	Archaea	Euryarchaeota	Halobacteria	Halobacteriales	Haloarculaceae	Halorhabdus	1.87584	NA	rpoA2; DNA-directed RNA polymerase subunit A" [EC:2.7.7.6]
K03042	April	Archaea	Euryarchaeota	Halobacteria	Haloferacales	Halorubraceae	Halopenitus	0.475764	NA	rpoA2; DNA-directed RNA polymerase subunit A" [EC:2.7.7.6]
K03042	April	Archaea	Euryarchaeota	Methanococci	Methanococcales	Methanocaldococcaceae	Methanocaldococcus	1.70427	1.34092	rpoA2; DNA-directed RNA polymerase subunit A" [EC:2.7.7.6]
K03042	April	Archaea	Euryarchaeota	Thermoplasmata	Methanomassiliicoccales	Methanomassiliicoccaceae	Methanomassiliicoccus	1.83743	NA	rpoA2; DNA-directed RNA polymerase subunit A" [EC:2.7.7.6]
K03042	April	Archaea	Euryarchaeota	unclassified Euryarchaeota	unclassified Euryarchaeota	unclassified Euryarchaeota	unclassified Euryarchaeota	2.53424	2.96232	rpoA2; DNA-directed RNA polymerase subunit A" [EC:2.7.7.6]
K03044	April	Archaea	Euryarchaeota	Archaeoglobi	Archaeoglobales	Archaeoglobaceae	Archaeoglobus	0.0999719	0.0203269	rpoB1; DNA-directed RNA polymerase subunit B' [EC:2.7.7.6]
K03044	April	Archaea	Euryarchaeota	Methanobacteria	Methanobacteriales	Methanobacteriaceae	Methanothermobacter	0.168701	0.0191084	rpoB1; DNA-directed RNA polymerase subunit B' [EC:2.7.7.6]
K03044	April	Archaea	Euryarchaeota	Methanococci	Methanococcales	Methanococcaceae	Methanococcus	0.501048	NA	rpoB1; DNA-directed RNA polymerase subunit B' [EC:2.7.7.6]
K03044	April	Archaea	Euryarchaeota	Methanomicrobia	Methanosarcinales	Methermicoccaceae	Methermicoccus	0.269494	NA	rpoB1; DNA-directed RNA polymerase subunit B' [EC:2.7.7.6]
K03045	April	Archaea	Euryarchaeota	Halobacteria	Halobacteriales	Haloarculaceae	Haloarcula	8.98457	NA	rpoB2; DNA-directed RNA polymerase subunit B" [EC:2.7.7.6]
K03047	April	Archaea	Euryarchaeota	Methanomicrobia	Methanomicrobiales	unclassified Methanomicrobiales	unclassified Methanomicrobiales	1.49595	1.16371	rpoD; DNA-directed RNA polymerase subunit D [EC:2.7.7.6]
K03047	April	Archaea	Euryarchaeota	Thermoplasmata	Methanomassiliicoccales	unclassified Methanomassiliicoccales	unclassified Methanomassiliicoccales	2.0264	2.1301	rpoD; DNA-directed RNA polymerase subunit D [EC:2.7.7.6]
K03047	April	Archaea	Euryarchaeota	unclassified Euryarchaeota	unclassified Euryarchaeota	unclassified Euryarchaeota	unclassified Euryarchaeota	2.52292	3.13796	rpoD; DNA-directed RNA polymerase subunit D [EC:2.7.7.6]
K03049	April	Archaea	Euryarchaeota	unclassified Euryarchaeota	unclassified Euryarchaeota	unclassified Euryarchaeota	unclassified Euryarchaeota	2.373	2.54988	rpoE1; DNA-directed RNA polymerase subunit E' [EC:2.7.7.6]
K03050	April	Archaea	Euryarchaeota	Halobacteria	Haloferacales	Haloferacaceae	Halobellus	3.16361	3.09205	rpoE2; DNA-directed RNA polymerase subunit E" [EC:2.7.7.6]
K03050	April	Archaea	Euryarchaeota	unclassified Euryarchaeota	unclassified Euryarchaeota	unclassified Euryarchaeota	unclassified Euryarchaeota	3.55054	3.71023	rpoE2; DNA-directed RNA polymerase subunit E" [EC:2.7.7.6]
K03051	April	Archaea	Euryarchaeota	unclassified Euryarchaeota	unclassified Euryarchaeota	unclassified Euryarchaeota	unclassified Euryarchaeota	2.48504	2.51592	rpoF; DNA-directed RNA polymerase subunit F [EC:2.7.7.6]
K03055	April	Archaea	Euryarchaeota	unclassified Euryarchaeota	unclassified Euryarchaeota	unclassified Euryarchaeota	unclassified Euryarchaeota	2.42261	2.15231	rpoK; DNA-directed RNA polymerase subunit K [EC:2.7.7.6]
K03056	April	Archaea	Euryarchaeota	unclassified Euryarchaeota	unclassified Euryarchaeota	unclassified Euryarchaeota	unclassified Euryarchaeota	2.9974	3.40866	rpoL; DNA-directed RNA polymerase subunit L [EC:2.7.7.6]
K03113	April	Archaea	Euryarchaeota	unclassified Euryarchaeota	unclassified Euryarchaeota	unclassified Euryarchaeota	unclassified Euryarchaeota	2.40024	2.19366	EIF1, SUI1; translation initiation factor 1
K03231	April	Archaea	Euryarchaeota	Methanococci	Methanococcales	Methanocaldococcaceae	Methanocaldococcus	3.61445	1.04982	EEF1A; elongation factor 1-alpha
K03231	April	Archaea	Euryarchaeota	Methanomicrobia	Methanosarcinales	Methanosarcinaceae	Methanohalophilus	1.15924	0.814273	EEF1A; elongation factor 1-alpha
K03231	April	Archaea	Euryarchaeota	Methanopyri	Methanopyrales	Methanopyraceae	Methanopyrus	1.29229	NA	EEF1A; elongation factor 1-alpha
K03231	April	Archaea	Euryarchaeota	unclassified Euryarchaeota	unclassified Euryarchaeota	unclassified Euryarchaeota	unclassified Euryarchaeota	2.51418	3.23889	EEF1A; elongation factor 1-alpha
K03236	April	Archaea	Euryarchaeota	unclassified Euryarchaeota	unclassified Euryarchaeota	unclassified Euryarchaeota	unclassified Euryarchaeota	3.16049	3.03673	EIF1A; translation initiation factor 1A
K03237	April	Archaea	Euryarchaeota	unclassified Euryarchaeota	unclassified Euryarchaeota	unclassified Euryarchaeota	unclassified Euryarchaeota	2.72924	3.31684	EIF2S1; translation initiation factor 2 subunit 1
K03238	April	Archaea	Euryarchaeota	unclassified Euryarchaeota	unclassified Euryarchaeota	unclassified Euryarchaeota	unclassified Euryarchaeota	2.81372	3.33791	EIF2S2; translation initiation factor 2 subunit 2
K03242	April	Archaea	Euryarchaeota	Halobacteria	Halobacteriales	Halobacteriaceae	Halalkalicoccus	1.67415	1.36469	EIF2S3; translation initiation factor 2 subunit 3
K03242	April	Archaea	Euryarchaeota	Halobacteria	Natrialbales	Natrialbaceae	Natrinema	1.07256	0.5416	EIF2S3; translation initiation factor 2 subunit 3
K03242	April	Archaea	Euryarchaeota	Methanobacteria	Methanobacteriales	Methanobacteriaceae	Methanobrevibacter	1.91093	0.167446	EIF2S3; translation initiation factor 2 subunit 3
K03242	April	Archaea	Euryarchaeota	Thermococci	Thermococcales	Thermococcaceae	Thermococcus	2.63152	2.86022	EIF2S3; translation initiation factor 2 subunit 3
K03242	April	Archaea	Euryarchaeota	unclassified Euryarchaeota	unclassified Euryarchaeota	unclassified Euryarchaeota	unclassified Euryarchaeota	2.41501	2.72005	EIF2S3; translation initiation factor 2 subunit 3
K03243	April	Archaea	Euryarchaeota	Halobacteria	Halobacteriales	Halobacteriaceae	Natronoarchaeum	1.19267	0.788914	EIF5B; translation initiation factor 5B
K03243	April	Archaea	Euryarchaeota	Halobacteria	Haloferacales	Haloferacaceae	Haloferax	1.0738	0.728508	EIF5B; translation initiation factor 5B
K03243	April	Archaea	Euryarchaeota	Halobacteria	Haloferacales	Haloferacaceae	Haloquadratum	1.01633	0.476024	EIF5B; translation initiation factor 5B
K03243	April	Archaea	Euryarchaeota	Methanomicrobia	Methanomicrobiales	Methanomicrobiaceae	Methanofollis	1.41336	0.411338	EIF5B; translation initiation factor 5B
K03243	April	Archaea	Euryarchaeota	Methanomicrobia	Methanomicrobiales	Methanoregulaceae	Methanoregula	1.88753	2.41064	EIF5B; translation initiation factor 5B
K03243	April	Archaea	Euryarchaeota	Methanomicrobia	Methanomicrobiales	unclassified Methanomicrobiales	unclassified Methanomicrobiales	1.10343	1.06076	EIF5B; translation initiation factor 5B
K03243	April	Archaea	Euryarchaeota	Methanomicrobia	Methanosarcinales	Methanosarcinaceae	Methanococcoides	2.23823	1.38666	EIF5B; translation initiation factor 5B
K03243	April	Archaea	Euryarchaeota	Methanomicrobia	Methanosarcinales	Methanosarcinaceae	Methanolobus	1.05783	0.55662	EIF5B; translation initiation factor 5B
K03243	April	Archaea	Euryarchaeota	Thermococci	Thermococcales	Thermococcaceae	Thermococcus	3.59914	1.01913	EIF5B; translation initiation factor 5B
K03243	April	Archaea	Euryarchaeota	unclassified Euryarchaeota	unclassified Euryarchaeota	unclassified Euryarchaeota	Aciduliprofundum	2.29719	2.18619	EIF5B; translation initiation factor 5B
K03243	April	Archaea	Euryarchaeota	unclassified Euryarchaeota	unclassified Euryarchaeota	unclassified Euryarchaeota	unclassified Euryarchaeota	2.29277	2.86628	EIF5B; translation initiation factor 5B
K03538	April	Archaea	Euryarchaeota	unclassified Euryarchaeota	unclassified Euryarchaeota	unclassified Euryarchaeota	unclassified Euryarchaeota	1.35589	0.652098	POP4, RPP29; ribonuclease P protein subunit POP4 [EC:3.1.26.5]
K04799	April	Archaea	Euryarchaeota	Methanobacteria	Methanobacteriales	Methanobacteriaceae	Methanobrevibacter	1.67359	1.11558	FEN1, RAD2; flap endonuclease-1 [EC:3.-.-.-]
K04799	April	Archaea	Euryarchaeota	Methanomicrobia	Methanomicrobiales	Methanomicrobiaceae	Methanoplanus	4.08614	5.56119	FEN1, RAD2; flap endonuclease-1 [EC:3.-.-.-]
K04799	April	Archaea	Euryarchaeota	Thermoplasmata	unclassified Thermoplasmata	unclassified Thermoplasmata	unclassified Thermoplasmata	1.34658	1.02505	FEN1, RAD2; flap endonuclease-1 [EC:3.-.-.-]
K04799	April	Archaea	Euryarchaeota	unclassified Euryarchaeota	unclassified Euryarchaeota	unclassified Euryarchaeota	unclassified Euryarchaeota	2.85336	3.29725	FEN1, RAD2; flap endonuclease-1 [EC:3.-.-.-]
K04800	April	Archaea	Euryarchaeota	Methanomicrobia	Methanosarcinales	Methanosarcinaceae	Methanosarcina	0.73816	NA	rfcL; replication factor C large subunit
K04800	April	Archaea	Euryarchaeota	unclassified Euryarchaeota	unclassified Euryarchaeota	unclassified Euryarchaeota	unclassified Euryarchaeota	2.44406	2.77154	rfcL; replication factor C large subunit
K04801	April	Archaea	Euryarchaeota	Archaeoglobi	Archaeoglobales	Archaeoglobaceae	Archaeoglobus	1.25132	0.686907	rfcS; replication factor C small subunit
K04801	April	Archaea	Euryarchaeota	Archaeoglobi	Archaeoglobales	Archaeoglobaceae	Ferroglobus	1.34325	0.326233	rfcS; replication factor C small subunit
K04801	April	Archaea	Euryarchaeota	Halobacteria	Haloferacales	Haloferacaceae	Haloferax	2.70939	2.86842	rfcS; replication factor C small subunit
K04801	April	Archaea	Euryarchaeota	Halobacteria	Haloferacales	Haloferacaceae	Haloprofundus	1.24286	0.35436	rfcS; replication factor C small subunit
K04801	April	Archaea	Euryarchaeota	Halobacteria	Haloferacales	Halorubraceae	Halohasta	0.896496	0.453182	rfcS; replication factor C small subunit
K04801	April	Archaea	Euryarchaeota	Halobacteria	Haloferacales	Halorubraceae	Halorubrum	4.34455	NA	rfcS; replication factor C small subunit
K04801	April	Archaea	Euryarchaeota	Methanobacteria	Methanobacteriales	Methanobacteriaceae	Methanobacterium	1.58394	0.445815	rfcS; replication factor C small subunit
K04801	April	Archaea	Euryarchaeota	Methanobacteria	Methanobacteriales	Methanobacteriaceae	Methanobrevibacter	5.26601	7.43951	rfcS; replication factor C small subunit
K04801	April	Archaea	Euryarchaeota	Methanococci	Methanococcales	Methanocaldococcaceae	Methanocaldococcus	1.71185	1.3494	rfcS; replication factor C small subunit
K04801	April	Archaea	Euryarchaeota	Methanococci	Methanococcales	Methanococcaceae	Methanococcus	3.75799	1.48067	rfcS; replication factor C small subunit
K04801	April	Archaea	Euryarchaeota	Methanomicrobia	Methanomicrobiales	Methanomicrobiaceae	Methanoplanus	1.35182	0.805994	rfcS; replication factor C small subunit
K04801	April	Archaea	Euryarchaeota	Methanomicrobia	Methanosarcinales	Methanosarcinaceae	Methanococcoides	5.46929	1.31276	rfcS; replication factor C small subunit
K04801	April	Archaea	Euryarchaeota	Thermoplasmata	Thermoplasmatales	Ferroplasmaceae	Acidiplasma	3.50124	3.3053	rfcS; replication factor C small subunit
K04801	April	Archaea	Euryarchaeota	Thermoplasmata	Thermoplasmatales	Ferroplasmaceae	Ferroplasma	4.44723	5.45137	rfcS; replication factor C small subunit
K04801	April	Archaea	Euryarchaeota	Thermoplasmata	Thermoplasmatales	unclassified Thermoplasmatales	unclassified Thermoplasmatales	0.44277	0.278567	rfcS; replication factor C small subunit
K04801	April	Archaea	Euryarchaeota	unclassified Euryarchaeota	unclassified Euryarchaeota	unclassified Euryarchaeota	unclassified Euryarchaeota	2.49366	2.74568	rfcS; replication factor C small subunit
K04802	April	Archaea	Euryarchaeota	Methanomicrobia	Methanomicrobiales	Methanocorpusculaceae	Methanocorpusculum	1.45731	1.02949	PCNA; proliferating cell nuclear antigen
K04802	April	Archaea	Euryarchaeota	Methanomicrobia	Methanomicrobiales	unclassified Methanomicrobiales	unclassified Methanomicrobiales	1.83781	1.40932	PCNA; proliferating cell nuclear antigen
K04802	April	Archaea	Euryarchaeota	Thermoplasmata	Methanomassiliicoccales	unclassified Methanomassiliicoccales	unclassified Methanomassiliicoccales	1.81864	1.87866	PCNA; proliferating cell nuclear antigen
K04802	April	Archaea	Euryarchaeota	Thermoplasmata	unclassified Thermoplasmata	unclassified Thermoplasmata	unclassified Thermoplasmata	0.753656	0.427255	PCNA; proliferating cell nuclear antigen
K04802	April	Archaea	Euryarchaeota	unclassified Euryarchaeota	unclassified Euryarchaeota	unclassified Euryarchaeota	unclassified Euryarchaeota	2.41603	2.50525	PCNA; proliferating cell nuclear antigen
K07466	April	Archaea	Euryarchaeota	unclassified Euryarchaeota	unclassified Euryarchaeota	unclassified Euryarchaeota	unclassified Euryarchaeota	2.35221	2.92159	RFA1, RPA1, rpa; replication factor A1
K07562	April	Archaea	Euryarchaeota	unclassified Euryarchaeota	unclassified Euryarchaeota	unclassified Euryarchaeota	unclassified Euryarchaeota	2.59857	4.63688	NMD3; nonsense-mediated mRNA decay protein 3
K10726	April	Archaea	Euryarchaeota	Methanobacteria	Methanobacteriales	Methanobacteriaceae	Methanobrevibacter	2.52741	1.84435	mcm, cdc21; replicative DNA helicase Mcm [EC:3.6.4.-]
K10726	April	Archaea	Euryarchaeota	Methanomicrobia	Methanomicrobiales	Methanomicrobiaceae	Methanoculleus	1.44334	NA	mcm, cdc21; replicative DNA helicase Mcm [EC:3.6.4.-]
K10726	April	Archaea	Euryarchaeota	Methanomicrobia	Methanosarcinales	Methanosarcinaceae	Methanohalobium	0.172528	NA	mcm, cdc21; replicative DNA helicase Mcm [EC:3.6.4.-]
K10726	April	Archaea	Euryarchaeota	Methanomicrobia	Methanosarcinales	unclassified Methanosarcinales	unclassified Methanosarcinales	1.19423	0.378803	mcm, cdc21; replicative DNA helicase Mcm [EC:3.6.4.-]
K10726	April	Archaea	Euryarchaeota	Thermococci	Thermococcales	Thermococcaceae	Thermococcus	1.23231	0.664066	mcm, cdc21; replicative DNA helicase Mcm [EC:3.6.4.-]
K10726	April	Archaea	Euryarchaeota	Thermoplasmata	Methanomassiliicoccales	unclassified Methanomassiliicoccales	unclassified Methanomassiliicoccales	1.61865	1.84604	mcm, cdc21; replicative DNA helicase Mcm [EC:3.6.4.-]
K10726	April	Archaea	Euryarchaeota	Thermoplasmata	Thermoplasmatales	unclassified Thermoplasmatales	unclassified Thermoplasmatales	1.37482	0.863318	mcm, cdc21; replicative DNA helicase Mcm [EC:3.6.4.-]
K10726	April	Archaea	Euryarchaeota	unclassified Euryarchaeota	unclassified Euryarchaeota	unclassified Euryarchaeota	Aciduliprofundum	2.267	0.911957	mcm, cdc21; replicative DNA helicase Mcm [EC:3.6.4.-]
K10726	April	Archaea	Euryarchaeota	unclassified Euryarchaeota	unclassified Euryarchaeota	unclassified Euryarchaeota	unclassified Euryarchaeota	2.44901	2.79999	mcm, cdc21; replicative DNA helicase Mcm [EC:3.6.4.-]
K13798	April	Archaea	Euryarchaeota	Thermoplasmata	Methanomassiliicoccales	unclassified Methanomassiliicoccales	unclassified Methanomassiliicoccales	0.60307	0.440437	K13798, rpoB; DNA-directed RNA polymerase subunit B [EC:2.7.7.6]
K13798	April	Archaea	Euryarchaeota	Thermoplasmata	unclassified Thermoplasmata	unclassified Thermoplasmata	unclassified Thermoplasmata	3.12176	0.786494	K13798, rpoB; DNA-directed RNA polymerase subunit B [EC:2.7.7.6]
K13798	April	Archaea	Euryarchaeota	unclassified Euryarchaeota	unclassified Euryarchaeota	unclassified Euryarchaeota	unclassified Euryarchaeota	2.34604	2.72333	K13798, rpoB; DNA-directed RNA polymerase subunit B [EC:2.7.7.6]
K14326	April	Archaea	Euryarchaeota	unclassified Euryarchaeota	unclassified Euryarchaeota	unclassified Euryarchaeota	unclassified Euryarchaeota	2.20747	2.77732	UPF1, RENT1; regulator of nonsense transcripts 1 [EC:3.6.4.-]
K18882	April	Archaea	Euryarchaeota	unclassified Euryarchaeota	unclassified Euryarchaeota	unclassified Euryarchaeota	Aciduliprofundum	0.905125	0.657917	priL, pri2, priB; DNA primase large subunit [EC:2.7.7.-]
K18882	April	Archaea	Euryarchaeota	unclassified Euryarchaeota	unclassified Euryarchaeota	unclassified Euryarchaeota	unclassified Euryarchaeota	2.44006	1.48836	priL, pri2, priB; DNA primase large subunit [EC:2.7.7.-]
K03041	April	Archaea	Nanoarchaeota	unclassified Nanoarchaeota	Nanoarchaeales	Nanopusillaceae	Candidatus Nanopusillus	1.15496	NA	rpoA1; DNA-directed RNA polymerase subunit A' [EC:2.7.7.6]
K02319	April	Archaea	Thaumarchaeota	unclassified Thaumarchaeota	Nitrosopumilales	Nitrosopumilaceae	Nitrosopumilus	2.67141	2.04692	DPA, polB; DNA polymerase I [EC:2.7.7.7]
K02322	April	Archaea	Thaumarchaeota	unclassified Thaumarchaeota	Nitrosopumilales	Nitrosopumilaceae	Nitrosopumilus	3.78736	2.88977	DPB1, polD2; DNA polymerase II large subunit [EC:2.7.7.7]
K02323	April	Archaea	Thaumarchaeota	unclassified Thaumarchaeota	Nitrosopumilales	Nitrosopumilaceae	Nitrosopumilus	3.9265	3.00467	DPB2, polD1; DNA polymerase II small subunit [EC:2.7.7.7]
K02683	April	Archaea	Thaumarchaeota	unclassified Thaumarchaeota	Nitrosopumilales	Nitrosopumilaceae	Nitrosopumilus	3.84119	2.96029	priS, pri1, priA; DNA primase small subunit [EC:2.7.7.-]
K03041	April	Archaea	Thaumarchaeota	unclassified Thaumarchaeota	Nitrosopumilales	Nitrosopumilaceae	Nitrosopumilus	3.13614	2.17132	rpoA1; DNA-directed RNA polymerase subunit A' [EC:2.7.7.6]
K03047	April	Archaea	Thaumarchaeota	unclassified Thaumarchaeota	Nitrosopumilales	Nitrosopumilaceae	Nitrosopumilus	3.94808	2.10506	rpoD; DNA-directed RNA polymerase subunit D [EC:2.7.7.6]
K03049	April	Archaea	Thaumarchaeota	unclassified Thaumarchaeota	Nitrosopumilales	Nitrosopumilaceae	Nitrosopumilus	3.04015	1.92081	rpoE1; DNA-directed RNA polymerase subunit E' [EC:2.7.7.6]
K03050	April	Archaea	Thaumarchaeota	unclassified Thaumarchaeota	Nitrosopumilales	Nitrosopumilaceae	Nitrosopumilus	3.79312	2.36919	rpoE2; DNA-directed RNA polymerase subunit E" [EC:2.7.7.6]
K03051	April	Archaea	Thaumarchaeota	unclassified Thaumarchaeota	Nitrosopumilales	Nitrosopumilaceae	Nitrosopumilus	4.78482	4.23884	rpoF; DNA-directed RNA polymerase subunit F [EC:2.7.7.6]
K03053	April	Archaea	Thaumarchaeota	unclassified Thaumarchaeota	Nitrosopumilales	Nitrosopumilaceae	Nitrosopumilus	4.225	2.45176	rpoH; DNA-directed RNA polymerase subunit H [EC:2.7.7.6]
K03056	April	Archaea	Thaumarchaeota	unclassified Thaumarchaeota	Nitrosopumilales	Nitrosopumilaceae	Nitrosopumilus	4.31102	2.7054	rpoL; DNA-directed RNA polymerase subunit L [EC:2.7.7.6]
K03059	April	Archaea	Thaumarchaeota	unclassified Thaumarchaeota	Nitrosopumilales	Nitrosopumilaceae	Nitrosopumilus	4.37158	3.99601	rpoP; DNA-directed RNA polymerase subunit P [EC:2.7.7.6]
K03113	April	Archaea	Thaumarchaeota	unclassified Thaumarchaeota	Nitrosopumilales	Nitrosopumilaceae	Nitrosopumilus	3.82622	3.06687	EIF1, SUI1; translation initiation factor 1
K03231	April	Archaea	Thaumarchaeota	unclassified Thaumarchaeota	Nitrosopumilales	Nitrosopumilaceae	Nitrosopumilus	2.54977	3.20787	EEF1A; elongation factor 1-alpha
K03236	April	Archaea	Thaumarchaeota	unclassified Thaumarchaeota	Nitrosopumilales	Nitrosopumilaceae	Nitrosopumilus	4.41705	3.4539	EIF1A; translation initiation factor 1A
K03237	April	Archaea	Thaumarchaeota	unclassified Thaumarchaeota	Nitrosopumilales	Nitrosopumilaceae	Nitrosopumilus	3.70229	2.67001	EIF2S1; translation initiation factor 2 subunit 1
K03238	April	Archaea	Thaumarchaeota	unclassified Thaumarchaeota	Nitrosopumilales	Nitrosopumilaceae	Nitrosopumilus	3.7453	3.27163	EIF2S2; translation initiation factor 2 subunit 2
K03242	April	Archaea	Thaumarchaeota	unclassified Thaumarchaeota	Nitrosopumilales	Nitrosopumilaceae	Nitrosopumilus	3.97898	2.40115	EIF2S3; translation initiation factor 2 subunit 3
K03243	April	Archaea	Thaumarchaeota	unclassified Thaumarchaeota	Nitrosopumilales	Nitrosopumilaceae	Nitrosopumilus	3.8527	2.39281	EIF5B; translation initiation factor 5B
K03538	April	Archaea	Thaumarchaeota	unclassified Thaumarchaeota	Nitrosopumilales	Nitrosopumilaceae	Nitrosopumilus	2.97557	1.98167	POP4, RPP29; ribonuclease P protein subunit POP4 [EC:3.1.26.5]
K03540	April	Archaea	Thaumarchaeota	unclassified Thaumarchaeota	Nitrosopumilales	Nitrosopumilaceae	Nitrosopumilus	4.393	2.89151	RPR2, RPP21; ribonuclease P protein subunit RPR2 [EC:3.1.26.5]
K04799	April	Archaea	Thaumarchaeota	unclassified Thaumarchaeota	Nitrosopumilales	Nitrosopumilaceae	Nitrosopumilus	3.14669	2.38293	FEN1, RAD2; flap endonuclease-1 [EC:3.-.-.-]
K04800	April	Archaea	Thaumarchaeota	unclassified Thaumarchaeota	Nitrosopumilales	Nitrosopumilaceae	Nitrosopumilus	3.21482	2.16613	rfcL; replication factor C large subunit
K04801	April	Archaea	Thaumarchaeota	unclassified Thaumarchaeota	Nitrosopumilales	Nitrosopumilaceae	Nitrosopumilus	4.00751	2.77559	rfcS; replication factor C small subunit
K04802	April	Archaea	Thaumarchaeota	unclassified Thaumarchaeota	Nitrosopumilales	Nitrosopumilaceae	Nitrosopumilus	3.95296	2.38699	PCNA; proliferating cell nuclear antigen
K07466	April	Archaea	Thaumarchaeota	unclassified Thaumarchaeota	Nitrosopumilales	Nitrosopumilaceae	Nitrosopumilus	3.67364	2.48947	RFA1, RPA1, rpa; replication factor A1
K10726	April	Archaea	Thaumarchaeota	unclassified Thaumarchaeota	Nitrosopumilales	Nitrosopumilaceae	Nitrosopumilus	3.88368	3.3908	mcm, cdc21; replicative DNA helicase Mcm [EC:3.6.4.-]
K13798	April	Archaea	Thaumarchaeota	unclassified Thaumarchaeota	Nitrosopumilales	Nitrosopumilaceae	Nitrosopumilus	3.15443	2.49744	K13798, rpoB; DNA-directed RNA polymerase subunit B [EC:2.7.7.6]
K13798	April	Archaea	Thaumarchaeota	unclassified Thaumarchaeota	unclassified Thaumarchaeota	unclassified Thaumarchaeota	unclassified Thaumarchaeota	0.52403	NA	K13798, rpoB; DNA-directed RNA polymerase subunit B [EC:2.7.7.6]
K18882	April	Archaea	Thaumarchaeota	unclassified Thaumarchaeota	Nitrosopumilales	Nitrosopumilaceae	Nitrosopumilus	4.18919	2.9571	3.63414
K02342	April	Bacteria	Actinobacteria	Acidimicrobiia	Acidimicrobiales	Acidimicrobiaceae	Ilumatobacter	1.54344	1.46598
K02342	April	Bacteria	Actinobacteria	Actinobacteria	Micrococcales	Cellulomonadaceae	Cellulomonas	1.30001	0.601405
K02342	April	Bacteria	Actinobacteria	Actinobacteria	Micrococcales	Microbacteriaceae	Candidatus Aquiluna	0.830229	0.699033
K02342	April	Bacteria	Actinobacteria	Actinobacteria	Micrococcales	Microbacteriaceae	Clavibacter	0.688949	NA
K02342	April	Bacteria	Actinobacteria	Actinobacteria	Micrococcales	Microbacteriaceae	Microbacterium	0.567815	NA
K02342	April	Bacteria	Actinobacteria	Actinobacteria	Micrococcales	Microbacteriaceae	Rathayibacter	1.00126	NA
K02342	April	Bacteria	Actinobacteria	Actinobacteria	Micrococcales	Micrococcaceae	Citricoccus	0.651496	NA
K02342	April	Bacteria	Actinobacteria	Actinobacteria	Micrococcales	Micrococcaceae	Kocuria	1.53548	0.697606
K02342	April	Bacteria	Actinobacteria	Actinobacteria	Micromonosporales	Micromonosporaceae	Actinocatenispora	1.75121	0.939997
K02342	April	Bacteria	Actinobacteria	Actinobacteria	Micromonosporales	Micromonosporaceae	Salinispora	5.59379	5.03467
K02342	April	Bacteria	Actinobacteria	Actinobacteria	Propionibacteriales	Nocardioidaceae	Aeromicrobium	1.89631	NA
K02342	April	Bacteria	Actinobacteria	Actinobacteria	Streptosporangiales	Streptosporangiaceae	Microbispora	2.91457	3.08728
K02342	April	Bacteria	Actinobacteria	Actinobacteria	unclassified Actinobacteria	unclassified Actinobacteria	unclassified Actinobacteria	1.04551	0.800898
K03231	April	Bacteria	Actinobacteria	Actinobacteria	Micrococcales	Microbacteriaceae	Microbacterium	2.77585	1.62572
K12879	April	Bacteria	Actinobacteria	Actinobacteria	Pseudonocardiales	Pseudonocardiaceae	Pseudonocardia	10.7392	10.6172
K03471	April	Bacteria	Aminicenantes	unclassified Aminicenantes	unclassified Aminicenantes	unclassified Aminicenantes	unclassified Aminicenantes	9.13385	4.3857
K02342	April	Bacteria	Bacteroidetes	Bacteroidia	Bacteroidales	Bacteroidaceae	Bacteroides	3.69496	7.13954
K02342	April	Bacteria	Bacteroidetes	Bacteroidia	Bacteroidales	Balneicellaceae	Balneicella	1.46537	NA
K02342	April	Bacteria	Bacteroidetes	Bacteroidia	Bacteroidales	Paludibacteraceae	Paludibacter	2.67759	2.62151
K02342	April	Bacteria	Bacteroidetes	Bacteroidia	Bacteroidales	Porphyromonadaceae	Fermentimonas	1.68136	0.999048
K02342	April	Bacteria	Bacteroidetes	Bacteroidia	Bacteroidales	Porphyromonadaceae	Porphyromonas	5.16263	4.90536
K02342	April	Bacteria	Bacteroidetes	Bacteroidia	Bacteroidales	Porphyromonadaceae	Sanguibacteroides	0.189142	NA
K02342	April	Bacteria	Bacteroidetes	Bacteroidia	Bacteroidales	Porphyromonadaceae	unclassified Porphyromonadaceae	1.37162	0.808519
K02342	April	Bacteria	Bacteroidetes	Bacteroidia	Bacteroidales	Prevotellaceae	Prevotella	2.21325	1.82376
K02342	April	Bacteria	Bacteroidetes	Bacteroidia	Bacteroidales	Rikenellaceae	Acetobacteroides	3.73622	3.11403
K02342	April	Bacteria	Bacteroidetes	Bacteroidia	Bacteroidales	Rikenellaceae	Alistipes	1.42924	1.13166
K02342	April	Bacteria	Bacteroidetes	Bacteroidia	Bacteroidales	Rikenellaceae	Mucinivorans	1.58676	1.23996
K02342	April	Bacteria	Bacteroidetes	Bacteroidia	Bacteroidales	Tannerellaceae	Parabacteroides	1.52639	0.91913
K02342	April	Bacteria	Bacteroidetes	Bacteroidia	Bacteroidales	unclassified Bacteroidales	unclassified Bacteroidales	1.2406	1.14285
K02342	April	Bacteria	Bacteroidetes	Bacteroidia	Marinilabiliales	Marinifilaceae	Labilibaculum	1.17435	NA
K02342	April	Bacteria	Bacteroidetes	Bacteroidia	Marinilabiliales	Marinifilaceae	Marinifilum	6.05404	4.53344
K02342	April	Bacteria	Bacteroidetes	Bacteroidia	Marinilabiliales	Marinilabiliaceae	Alkaliflexus	1.10703	0.100764
K02342	April	Bacteria	Bacteroidetes	Bacteroidia	Marinilabiliales	Marinilabiliaceae	Marinilabilia	3.27041	3.55211
K02342	April	Bacteria	Bacteroidetes	Bacteroidia	Marinilabiliales	Prolixibacteraceae	Mariniphaga	1.81107	1.23144
K02342	April	Bacteria	Bacteroidetes	Chitinophagia	Chitinophagales	Chitinophagaceae	Chitinophaga	4.95937	5.84673
K02342	April	Bacteria	Bacteroidetes	Chitinophagia	Chitinophagales	Chitinophagaceae	Flavisolibacter	5.42794	1.42588
K02342	April	Bacteria	Bacteroidetes	Cytophagia	Cytophagales	Cyclobacteriaceae	Algoriphagus	1.39955	1.16726
K02342	April	Bacteria	Bacteroidetes	Cytophagia	Cytophagales	Cyclobacteriaceae	Aquiflexum	0.301755	NA
K02342	April	Bacteria	Bacteroidetes	Cytophagia	Cytophagales	Cyclobacteriaceae	Echinicola	6.58608	8.30785
K02342	April	Bacteria	Bacteroidetes	Cytophagia	Cytophagales	Cyclobacteriaceae	Indibacter	2.1713	0.578188
K02342	April	Bacteria	Bacteroidetes	Cytophagia	Cytophagales	Cytophagaceae	Anditalea	9.11478	NA
K02342	April	Bacteria	Bacteroidetes	Cytophagia	Cytophagales	Cytophagaceae	Dyadobacter	2.68406	1.86893
K02342	April	Bacteria	Bacteroidetes	Cytophagia	Cytophagales	Cytophagaceae	Ekhidna	2.24148	3.55016
K02342	April	Bacteria	Bacteroidetes	Cytophagia	Cytophagales	Cytophagaceae	Saccharicrinis	4.05469	4.42033
K02342	April	Bacteria	Bacteroidetes	Cytophagia	Cytophagales	Flammeovirgaceae	Fulvivirga	1.61956	1.44273
K02342	April	Bacteria	Bacteroidetes	Cytophagia	Cytophagales	Flammeovirgaceae	Roseivirga	4.59092	3.49927
K02342	April	Bacteria	Bacteroidetes	Cytophagia	Cytophagales	Hymenobacteraceae	Pontibacter	8.27522	11.9715
K02342	April	Bacteria	Bacteroidetes	Flavobacteriia	Flavobacteriales	Crocinitomicaceae	Crocinitomix	4.28126	3.85482
K02342	April	Bacteria	Bacteroidetes	Flavobacteriia	Flavobacteriales	Crocinitomicaceae	Fluviicola	2.98233	3.76381
K02342	April	Bacteria	Bacteroidetes	Flavobacteriia	Flavobacteriales	Crocinitomicaceae	Lishizhenia	3.50247	4.26021
K02342	April	Bacteria	Bacteroidetes	Flavobacteriia	Flavobacteriales	Cryomorphaceae	Owenweeksia	1.58037	1.81971
K02342	April	Bacteria	Bacteroidetes	Flavobacteriia	Flavobacteriales	Flavobacteriaceae	Aequorivita	2.92242	3.03368
K02342	April	Bacteria	Bacteroidetes	Flavobacteriia	Flavobacteriales	Flavobacteriaceae	Algibacter	1.73599	1.05495
K02342	April	Bacteria	Bacteroidetes	Flavobacteriia	Flavobacteriales	Flavobacteriaceae	Algoriella	0.634608	0.472484
K02342	April	Bacteria	Bacteroidetes	Flavobacteriia	Flavobacteriales	Flavobacteriaceae	Aquimarina	1.94059	1.43251
K02342	April	Bacteria	Bacteroidetes	Flavobacteriia	Flavobacteriales	Flavobacteriaceae	Arenibacter	0.958027	0.442723
K02342	April	Bacteria	Bacteroidetes	Flavobacteriia	Flavobacteriales	Flavobacteriaceae	Bizionia	1.47936	1.40601
K02342	April	Bacteria	Bacteroidetes	Flavobacteriia	Flavobacteriales	Flavobacteriaceae	Capnocytophaga	1.44051	1.04187
K02342	April	Bacteria	Bacteroidetes	Flavobacteriia	Flavobacteriales	Flavobacteriaceae	Cellulophaga	1.88177	1.58993
K02342	April	Bacteria	Bacteroidetes	Flavobacteriia	Flavobacteriales	Flavobacteriaceae	Chishuiella	3.12965	4.24995
K02342	April	Bacteria	Bacteroidetes	Flavobacteriia	Flavobacteriales	Flavobacteriaceae	Chryseobacterium	5.1645	4.57644
K02342	April	Bacteria	Bacteroidetes	Flavobacteriia	Flavobacteriales	Flavobacteriaceae	Croceibacter	0.580575	NA
K02342	April	Bacteria	Bacteroidetes	Flavobacteriia	Flavobacteriales	Flavobacteriaceae	Croceitalea	1.04352	0.9999
K02342	April	Bacteria	Bacteroidetes	Flavobacteriia	Flavobacteriales	Flavobacteriaceae	Dokdonia	1.62179	2.13521
K02342	April	Bacteria	Bacteroidetes	Flavobacteriia	Flavobacteriales	Flavobacteriaceae	Elizabethkingia	1.6817	1.19912
K02342	April	Bacteria	Bacteroidetes	Flavobacteriia	Flavobacteriales	Flavobacteriaceae	Eudoraea	0.908395	0.437116
K02342	April	Bacteria	Bacteroidetes	Flavobacteriia	Flavobacteriales	Flavobacteriaceae	Flaviramulus	1.22298	1.4019
K02342	April	Bacteria	Bacteroidetes	Flavobacteriia	Flavobacteriales	Flavobacteriaceae	Flavobacterium	2.0856	4.49859
K02342	April	Bacteria	Bacteroidetes	Flavobacteriia	Flavobacteriales	Flavobacteriaceae	Formosa	1.85113	3.45288
K02342	April	Bacteria	Bacteroidetes	Flavobacteriia	Flavobacteriales	Flavobacteriaceae	Gaetbulibacter	3.60379	2.7169
K02342	April	Bacteria	Bacteroidetes	Flavobacteriia	Flavobacteriales	Flavobacteriaceae	Galbibacter	1.16846	0.299079
K02342	April	Bacteria	Bacteroidetes	Flavobacteriia	Flavobacteriales	Flavobacteriaceae	Gelidibacter	2.77178	NA
K02342	April	Bacteria	Bacteroidetes	Flavobacteriia	Flavobacteriales	Flavobacteriaceae	Gillisia	0.988758	NA
K02342	April	Bacteria	Bacteroidetes	Flavobacteriia	Flavobacteriales	Flavobacteriaceae	Gramella	0.636063	0.336213
K02342	April	Bacteria	Bacteroidetes	Flavobacteriia	Flavobacteriales	Flavobacteriaceae	Ichthyenterobacterium	0.880024	1.10845
K02342	April	Bacteria	Bacteroidetes	Flavobacteriia	Flavobacteriales	Flavobacteriaceae	Imtechella	0.696758	0.730564
K02342	April	Bacteria	Bacteroidetes	Flavobacteriia	Flavobacteriales	Flavobacteriaceae	Joostella	2.162	1.24848
K02342	April	Bacteria	Bacteroidetes	Flavobacteriia	Flavobacteriales	Flavobacteriaceae	Kordia	1.83819	1.70735
K02342	April	Bacteria	Bacteroidetes	Flavobacteriia	Flavobacteriales	Flavobacteriaceae	Lacinutrix	1.31257	1.97356
K02342	April	Bacteria	Bacteroidetes	Flavobacteriia	Flavobacteriales	Flavobacteriaceae	Leeuwenhoekiella	1.09024	0.725983
K02342	April	Bacteria	Bacteroidetes	Flavobacteriia	Flavobacteriales	Flavobacteriaceae	Lutibacter	3.23	4.41769
K02342	April	Bacteria	Bacteroidetes	Flavobacteriia	Flavobacteriales	Flavobacteriaceae	Mangrovimonas	1.54307	1.38593
K02342	April	Bacteria	Bacteroidetes	Flavobacteriia	Flavobacteriales	Flavobacteriaceae	Maribacter	1.34567	1.08073
K02342	April	Bacteria	Bacteroidetes	Flavobacteriia	Flavobacteriales	Flavobacteriaceae	Marinirhabdus	2.64067	4.55236
K02342	April	Bacteria	Bacteroidetes	Flavobacteriia	Flavobacteriales	Flavobacteriaceae	Meridianimaribacter	1.16007	0.489451
K02342	April	Bacteria	Bacteroidetes	Flavobacteriia	Flavobacteriales	Flavobacteriaceae	Mesoflavibacter	2.62491	1.4317
K02342	April	Bacteria	Bacteroidetes	Flavobacteriia	Flavobacteriales	Flavobacteriaceae	Muricauda	0.941926	0.563303
K02342	April	Bacteria	Bacteroidetes	Flavobacteriia	Flavobacteriales	Flavobacteriaceae	Nonlabens	3.87377	4.80699
K02342	April	Bacteria	Bacteroidetes	Flavobacteriia	Flavobacteriales	Flavobacteriaceae	Olleya	0.985862	0.417104
K02342	April	Bacteria	Bacteroidetes	Flavobacteriia	Flavobacteriales	Flavobacteriaceae	Polaribacter	1.54535	1.86563
K02342	April	Bacteria	Bacteroidetes	Flavobacteriia	Flavobacteriales	Flavobacteriaceae	Psychroflexus	3.34119	4.40825
K02342	April	Bacteria	Bacteroidetes	Flavobacteriia	Flavobacteriales	Flavobacteriaceae	Psychroserpens	2.06171	0.753143
K02342	April	Bacteria	Bacteroidetes	Flavobacteriia	Flavobacteriales	Flavobacteriaceae	Pustulibacterium	0.558707	0.48798
K02342	April	Bacteria	Bacteroidetes	Flavobacteriia	Flavobacteriales	Flavobacteriaceae	Robiginitalea	0.534212	0.305541
K02342	April	Bacteria	Bacteroidetes	Flavobacteriia	Flavobacteriales	Flavobacteriaceae	Salegentibacter	3.05558	3.65725
K02342	April	Bacteria	Bacteroidetes	Flavobacteriia	Flavobacteriales	Flavobacteriaceae	Salinimicrobium	0.862468	0.643586
K02342	April	Bacteria	Bacteroidetes	Flavobacteriia	Flavobacteriales	Flavobacteriaceae	Seonamhaeicola	0.721354	0.622546
K02342	April	Bacteria	Bacteroidetes	Flavobacteriia	Flavobacteriales	Flavobacteriaceae	Siansivirga	1.49002	1.10947
K02342	April	Bacteria	Bacteroidetes	Flavobacteriia	Flavobacteriales	Flavobacteriaceae	Tamlana	0.781109	0.397736
K02342	April	Bacteria	Bacteroidetes	Flavobacteriia	Flavobacteriales	Flavobacteriaceae	Tenacibaculum	2.53487	2.44925
K02342	April	Bacteria	Bacteroidetes	Flavobacteriia	Flavobacteriales	Flavobacteriaceae	Ulvibacter	3.10438	4.05811
K02342	April	Bacteria	Bacteroidetes	Flavobacteriia	Flavobacteriales	Flavobacteriaceae	unclassified Flavobacteriaceae	1.31811	1.17314
K02342	April	Bacteria	Bacteroidetes	Flavobacteriia	Flavobacteriales	Flavobacteriaceae	Weeksella	7.82808	11.8056
K02342	April	Bacteria	Bacteroidetes	Flavobacteriia	Flavobacteriales	Flavobacteriaceae	Wenyingzhuangia	0.593168	0.449423
K02342	April	Bacteria	Bacteroidetes	Flavobacteriia	Flavobacteriales	Flavobacteriaceae	Winogradskyella	1.43183	1.4708
K02342	April	Bacteria	Bacteroidetes	Flavobacteriia	Flavobacteriales	Flavobacteriaceae	Xanthomarina	1.69872	1.61305
K02342	April	Bacteria	Bacteroidetes	Flavobacteriia	Flavobacteriales	Flavobacteriaceae	Zeaxanthinibacter	0.48794	0.121883
K02342	April	Bacteria	Bacteroidetes	Flavobacteriia	Flavobacteriales	Flavobacteriaceae	Zhouia	1.62135	0.737884
K02342	April	Bacteria	Bacteroidetes	Flavobacteriia	Flavobacteriales	Schleiferiaceae	Schleiferia	2.3778	2.14749
K02342	April	Bacteria	Bacteroidetes	Flavobacteriia	Flavobacteriales	unclassified Flavobacteriales	unclassified Flavobacteriales	1.20567	0.83666
K02342	April	Bacteria	Bacteroidetes	Saprospiria	Saprospirales	Haliscomenobacteraceae	Phaeodactylibacter	1.02649	0.787471
K02342	April	Bacteria	Bacteroidetes	Saprospiria	Saprospirales	Lewinellaceae	Lewinella	2.94146	3.77583
K02342	April	Bacteria	Bacteroidetes	Sphingobacteriia	Sphingobacteriales	Sphingobacteriaceae	Arcticibacter	2.29419	2.35992
K02342	April	Bacteria	Bacteroidetes	Sphingobacteriia	Sphingobacteriales	Sphingobacteriaceae	Mucilaginibacter	4.54353	5.83643
K02342	April	Bacteria	Bacteroidetes	Sphingobacteriia	Sphingobacteriales	Sphingobacteriaceae	Pedobacter	3.05074	3.27763
K02342	April	Bacteria	Bacteroidetes	Sphingobacteriia	Sphingobacteriales	Sphingobacteriaceae	Solitalea	2.95835	3.23442
K02342	April	Bacteria	Bacteroidetes	Sphingobacteriia	Sphingobacteriales	Sphingobacteriaceae	Sphingobacterium	1.86337	2.02975
K02342	April	Bacteria	Bacteroidetes	Sphingobacteriia	Sphingobacteriales	Sphingobacteriaceae	unclassified Sphingobacteriaceae	1.87006	1.54499
K02342	April	Bacteria	Bacteroidetes	unclassified Bacteroidetes	unclassified Bacteroidetes	unclassified Bacteroidetes	unclassified Bacteroidetes	1.56905	1.61642
K03113	April	Bacteria	Bacteroidetes	Bacteroidia	Bacteroidales	Bacteroidaceae	Bacteroides	2.70481	3.20539
K03113	April	Bacteria	Bacteroidetes	Bacteroidia	Bacteroidales	unclassified Bacteroidales	unclassified Bacteroidales	4.49519	5.56069
K03113	April	Bacteria	Bacteroidetes	Bacteroidia	Marinilabiliales	Marinifilaceae	Labilibaculum	2.41652	1.92136
K03113	April	Bacteria	Bacteroidetes	Bacteroidia	Marinilabiliales	Marinifilaceae	Marinifilum	4.06065	4.2956
K03113	April	Bacteria	Bacteroidetes	Bacteroidia	Marinilabiliales	Prolixibacteraceae	Prolixibacter	10.3493	13.566
K03113	April	Bacteria	Bacteroidetes	Chitinophagia	Chitinophagales	Chitinophagaceae	Chitinophaga	4.41599	4.24105
K03113	April	Bacteria	Bacteroidetes	Cytophagia	Cytophagales	Cyclobacteriaceae	Algoriphagus	6.11482	5.39034
K03113	April	Bacteria	Bacteroidetes	Cytophagia	Cytophagales	Cyclobacteriaceae	Belliella	1.83315	1.06456
K03113	April	Bacteria	Bacteroidetes	Cytophagia	Cytophagales	Cyclobacteriaceae	Echinicola	4.73181	5.0316
K03113	April	Bacteria	Bacteroidetes	Cytophagia	Cytophagales	Cytophagaceae	Dyadobacter	4.87793	4.00257
K03113	April	Bacteria	Bacteroidetes	Cytophagia	Cytophagales	Cytophagaceae	Sporocytophaga	2.56742	0.667599
K03113	April	Bacteria	Bacteroidetes	Cytophagia	Cytophagales	Flammeovirgaceae	Flammeovirga	2.80109	3.92812
K03113	April	Bacteria	Bacteroidetes	Cytophagia	Cytophagales	Flammeovirgaceae	Marivirga	1.59129	1.32502
K03113	April	Bacteria	Bacteroidetes	Cytophagia	Cytophagales	Flammeovirgaceae	Roseivirga	2.08691	1.55114
K03113	April	Bacteria	Bacteroidetes	Cytophagia	Cytophagales	Hymenobacteraceae	Pontibacter	4.59469	5.12336
K03113	April	Bacteria	Bacteroidetes	Cytophagia	Cytophagales	Hymenobacteraceae	Rufibacter	2.97981	3.40927
K03113	April	Bacteria	Bacteroidetes	Cytophagia	Cytophagales	Microscillaceae	Microscilla	1.43463	1.45349
K03113	April	Bacteria	Bacteroidetes	Flavobacteriia	Flavobacteriales	Crocinitomicaceae	Fluviicola	0.861259	0.521856
K03113	April	Bacteria	Bacteroidetes	Flavobacteriia	Flavobacteriales	Crocinitomicaceae	Lishizhenia	5.09375	4.43263
K03113	April	Bacteria	Bacteroidetes	Flavobacteriia	Flavobacteriales	Flavobacteriaceae	Aquimarina	0.834029	0.959334
K03113	April	Bacteria	Bacteroidetes	Flavobacteriia	Flavobacteriales	Flavobacteriaceae	Arenibacter	2.26685	1.59837
K03113	April	Bacteria	Bacteroidetes	Flavobacteriia	Flavobacteriales	Flavobacteriaceae	Cellulophaga	0.38524	NA
K03113	April	Bacteria	Bacteroidetes	Flavobacteriia	Flavobacteriales	Flavobacteriaceae	Flavobacterium	1.48072	1.1868
K03113	April	Bacteria	Bacteroidetes	Flavobacteriia	Flavobacteriales	Flavobacteriaceae	Formosa	0.446589	NA
K03113	April	Bacteria	Bacteroidetes	Flavobacteriia	Flavobacteriales	Flavobacteriaceae	Gillisia	1.70843	1.08132
K03113	April	Bacteria	Bacteroidetes	Flavobacteriia	Flavobacteriales	Flavobacteriaceae	Gramella	5.98057	6.28758
K03113	April	Bacteria	Bacteroidetes	Flavobacteriia	Flavobacteriales	Flavobacteriaceae	Kordia	2.03767	1.37919
K03113	April	Bacteria	Bacteroidetes	Flavobacteriia	Flavobacteriales	Flavobacteriaceae	Lutibacter	2.26429	3.28164
K03113	April	Bacteria	Bacteroidetes	Flavobacteriia	Flavobacteriales	Flavobacteriaceae	Maribacter	0.892114	0.564551
K03113	April	Bacteria	Bacteroidetes	Flavobacteriia	Flavobacteriales	Flavobacteriaceae	Myroides	1.41919	0.548199
K03113	April	Bacteria	Bacteroidetes	Flavobacteriia	Flavobacteriales	Flavobacteriaceae	Ochrovirga	1.10353	0.266226
K03113	April	Bacteria	Bacteroidetes	Flavobacteriia	Flavobacteriales	Flavobacteriaceae	Polaribacter	1.93409	2.44667
K03113	April	Bacteria	Bacteroidetes	Flavobacteriia	Flavobacteriales	Flavobacteriaceae	Salinimicrobium	2.1243	0.845185
K03113	April	Bacteria	Bacteroidetes	Flavobacteriia	Flavobacteriales	Flavobacteriaceae	Tenacibaculum	2.12456	2.45696
K03113	April	Bacteria	Bacteroidetes	Flavobacteriia	Flavobacteriales	Flavobacteriaceae	Ulvibacter	3.09032	3.16562
K03113	April	Bacteria	Bacteroidetes	Flavobacteriia	Flavobacteriales	Flavobacteriaceae	unclassified Flavobacteriaceae	1.29136	NA
K03113	April	Bacteria	Bacteroidetes	Flavobacteriia	Flavobacteriales	Flavobacteriaceae	Wenyingzhuangia	2.63082	1.3538
K03113	April	Bacteria	Bacteroidetes	Sphingobacteriia	Sphingobacteriales	Sphingobacteriaceae	Mucilaginibacter	12.2012	9.14729
K03113	April	Bacteria	Bacteroidetes	Sphingobacteriia	Sphingobacteriales	Sphingobacteriaceae	Pedobacter	2.71914	2.5067
K03113	April	Bacteria	Bacteroidetes	Sphingobacteriia	Sphingobacteriales	Sphingobacteriaceae	Sphingobacterium	2.88773	2.30932
K02342	April	Bacteria	Chlorobi	Chlorobia	Chlorobiales	Chlorobiaceae	Chlorobium	0.696869	0.119946
K02342	April	Bacteria	Chloroflexi	Anaerolineae	Anaerolineales	Anaerolineaceae	Levilinea	1.32948	0.643465
K02342	April	Bacteria	Chloroflexi	Anaerolineae	Anaerolineales	Anaerolineaceae	Thermanaerothrix	1.85668	1.007
K02342	April	Bacteria	Chloroflexi	Ardenticatenia	Ardenticatenales	Ardenticatenaceae	Ardenticatena	1.15563	0.833441
K02342	April	Bacteria	Chloroflexi	Chloroflexia	Chloroflexales	Roseiflexaceae	Roseiflexus	1.72114	0.621296
K02342	April	Bacteria	Chloroflexi	Chloroflexia	Herpetosiphonales	Herpetosiphonaceae	Herpetosiphon	1.77251	1.03105
K02342	April	Bacteria	Cyanobacteria	unclassified Cyanobacteria	Synechococcales	Acaryochloridaceae	Acaryochloris	1.46919	0.984404
K03113	April	Bacteria	Cyanobacteria	unclassified Cyanobacteria	Synechococcales	Merismopediaceae	Aphanocapsa	2.76551	2.4143
K02342	April	Bacteria	Firmicutes	Bacilli	Bacillales	Paenibacillaceae	Paenibacillus	1.35535	1.1812
K02342	April	Bacteria	Firmicutes	Bacilli	Bacillales	Planococcaceae	Planococcus	1.52845	1.03663
K02342	April	Bacteria	Firmicutes	Bacilli	Bacillales	Staphylococcaceae	Macrococcus	4.3611	4.5933
K02342	April	Bacteria	Firmicutes	Bacilli	Lactobacillales	Enterococcaceae	Enterococcus	5.12213	3.01382
K02342	April	Bacteria	Firmicutes	Clostridia	Clostridiales	Lachnospiraceae	Butyrivibrio	2.8727	2.0495
K02342	April	Bacteria	Firmicutes	Clostridia	Clostridiales	Peptostreptococcaceae	unclassified Peptostreptococcaceae	1.38223	1.25027
K02342	April	Bacteria	Firmicutes	Clostridia	Clostridiales	unclassified Clostridiales	Anaerovirgula	3.20723	3.0186
K03231	April	Bacteria	Firmicutes	Bacilli	Bacillales	Paenibacillaceae	Paenibacillus	3.35943	3.59104
K03471	April	Bacteria	Firmicutes	Bacilli	Lactobacillales	Enterococcaceae	Vagococcus	2.35419	3.30322
K04802	April	Bacteria	Firmicutes	Bacilli	Bacillales	Bacillaceae	Bacillus	1.56026	1.64055
K12879	April	Bacteria	Firmicutes	Bacilli	Lactobacillales	Lactobacillaceae	Lactobacillus	3.0758	2.87284
K02342	April	Bacteria	Marinimicrobia	unclassified Marinimicrobia	unclassified Marinimicrobia	unclassified Marinimicrobia	unclassified Marinimicrobia	1.03613	0.70397
K03113	April	Bacteria	Nitrospirae	Nitrospira	Nitrospirales	Nitrospiraceae	Nitrospira	3.59721	3.69127
K02342	April	Bacteria	Proteobacteria	Acidithiobacillia	Acidithiobacillales	Thermithiobacillaceae	Thermithiobacillus	0.774876	0.451808
K02342	April	Bacteria	Proteobacteria	Alphaproteobacteria	Caulobacterales	Caulobacteraceae	Brevundimonas	1.26957	0.818901
K02342	April	Bacteria	Proteobacteria	Alphaproteobacteria	Holosporales	Candidatus Paracaedibacteraceae	Candidatus Odyssella	1.92345	2.79949
K02342	April	Bacteria	Proteobacteria	Alphaproteobacteria	Holosporales	Candidatus Paracaedibacteraceae	Candidatus Paracaedibacter	2.13372	NA
K02342	April	Bacteria	Proteobacteria	Alphaproteobacteria	Holosporales	unclassified Holosporales	unclassified Holosporales	1.01895	0.590101
K02342	April	Bacteria	Proteobacteria	Alphaproteobacteria	Pelagibacterales	Pelagibacteraceae	Candidatus Pelagibacter	2.69691	2.48161
K02342	April	Bacteria	Proteobacteria	Alphaproteobacteria	Pelagibacterales	Pelagibacteraceae	unclassified Pelagibacteraceae	1.2419	1.97626
K02342	April	Bacteria	Proteobacteria	Alphaproteobacteria	Pelagibacterales	unclassified Pelagibacterales	Candidatus Fonsibacter	0.818401	0.194786
K02342	April	Bacteria	Proteobacteria	Alphaproteobacteria	Rhizobiales	Bartonellaceae	Bartonella	1.05298	0.525873
K02342	April	Bacteria	Proteobacteria	Alphaproteobacteria	Rhizobiales	Bradyrhizobiaceae	Bradyrhizobium	1.76487	2.13733
K02342	April	Bacteria	Proteobacteria	Alphaproteobacteria	Rhizobiales	Bradyrhizobiaceae	Rhodopseudomonas	2.25257	3.37415
K02342	April	Bacteria	Proteobacteria	Alphaproteobacteria	Rhizobiales	Cohaesibacteraceae	Cohaesibacter	1.52571	0.655361
K02342	April	Bacteria	Proteobacteria	Alphaproteobacteria	Rhizobiales	Hyphomicrobiaceae	Blastochloris	4.54671	NA
K02342	April	Bacteria	Proteobacteria	Alphaproteobacteria	Rhizobiales	Hyphomicrobiaceae	Devosia	0.968353	0.951163
K02342	April	Bacteria	Proteobacteria	Alphaproteobacteria	Rhizobiales	Methylocystaceae	Terasakiella	1.61016	1.14014
K02342	April	Bacteria	Proteobacteria	Alphaproteobacteria	Rhizobiales	Rhodobiaceae	Parvibaculum	2.2178	1.1028
K02342	April	Bacteria	Proteobacteria	Alphaproteobacteria	Rhizobiales	Rhodobiaceae	Tepidicaulis	0.60198	0.291902
K02342	April	Bacteria	Proteobacteria	Alphaproteobacteria	Rhizobiales	Xanthobacteraceae	Pseudolabrys	3.57341	NA
K02342	April	Bacteria	Proteobacteria	Alphaproteobacteria	Rhodobacterales	Hyphomonadaceae	Hirschia	2.16423	1.27845
K02342	April	Bacteria	Proteobacteria	Alphaproteobacteria	Rhodobacterales	Rhodobacteraceae	Albidovulum	1.47604	0.347575
K02342	April	Bacteria	Proteobacteria	Alphaproteobacteria	Rhodobacterales	Rhodobacteraceae	Celeribacter	1.02493	0.523035
K02342	April	Bacteria	Proteobacteria	Alphaproteobacteria	Rhodobacterales	Rhodobacteraceae	Litoreibacter	0.9729	0.664397
K02342	April	Bacteria	Proteobacteria	Alphaproteobacteria	Rhodobacterales	Rhodobacteraceae	Loktanella	1.67341	1.45895
K02342	April	Bacteria	Proteobacteria	Alphaproteobacteria	Rhodobacterales	Rhodobacteraceae	Monaibacterium	2.00303	1.51554
K02342	April	Bacteria	Proteobacteria	Alphaproteobacteria	Rhodobacterales	Rhodobacteraceae	Nesiotobacter	0.865746	0.610381
K02342	April	Bacteria	Proteobacteria	Alphaproteobacteria	Rhodobacterales	Rhodobacteraceae	Oceanicola	4.26296	3.29344
K02342	April	Bacteria	Proteobacteria	Alphaproteobacteria	Rhodobacterales	Rhodobacteraceae	Octadecabacter	0.963723	0.63912
K02342	April	Bacteria	Proteobacteria	Alphaproteobacteria	Rhodobacterales	Rhodobacteraceae	Pacificibacter	0.682122	0.160948
K02342	April	Bacteria	Proteobacteria	Alphaproteobacteria	Rhodobacterales	Rhodobacteraceae	Paracoccus	2.10125	0.571467
K02342	April	Bacteria	Proteobacteria	Alphaproteobacteria	Rhodobacterales	Rhodobacteraceae	Pseudovibrio	1.7456	1.17807
K02342	April	Bacteria	Proteobacteria	Alphaproteobacteria	Rhodobacterales	Rhodobacteraceae	Rhodobacter	1.02795	0.718715
K02342	April	Bacteria	Proteobacteria	Alphaproteobacteria	Rhodobacterales	Rhodobacteraceae	Rhodovulum	0.180612	NA
K02342	April	Bacteria	Proteobacteria	Alphaproteobacteria	Rhodobacterales	Rhodobacteraceae	Roseobacter	1.82104	1.68117
K02342	April	Bacteria	Proteobacteria	Alphaproteobacteria	Rhodobacterales	Rhodobacteraceae	Roseovarius	1.66866	1.26955
K02342	April	Bacteria	Proteobacteria	Alphaproteobacteria	Rhodobacterales	Rhodobacteraceae	Ruegeria	1.59516	1.29362
K02342	April	Bacteria	Proteobacteria	Alphaproteobacteria	Rhodobacterales	Rhodobacteraceae	Stappia	1.02788	0.667872
K02342	April	Bacteria	Proteobacteria	Alphaproteobacteria	Rhodobacterales	Rhodobacteraceae	Sulfitobacter	0.970673	0.635077
K02342	April	Bacteria	Proteobacteria	Alphaproteobacteria	Rhodobacterales	Rhodobacteraceae	Thalassobium	4.07765	0.918788
K02342	April	Bacteria	Proteobacteria	Alphaproteobacteria	Rhodobacterales	Rhodobacteraceae	Thioclava	0.206612	0.143748
K02342	April	Bacteria	Proteobacteria	Alphaproteobacteria	Rhodobacterales	Rhodobacteraceae	Tropicimonas	1.24903	0.606346
K02342	April	Bacteria	Proteobacteria	Alphaproteobacteria	Rhodobacterales	Rhodobacteraceae	unclassified Rhodobacteraceae	1.70604	1.15257
K02342	April	Bacteria	Proteobacteria	Alphaproteobacteria	Rhodobacterales	unclassified Rhodobacterales	unclassified Rhodobacterales	0.616482	0.216957
K02342	April	Bacteria	Proteobacteria	Alphaproteobacteria	Rhodospirillales	Acetobacteraceae	Gluconobacter	0.829712	0.34815
K02342	April	Bacteria	Proteobacteria	Alphaproteobacteria	Rhodospirillales	Acetobacteraceae	Rubritepida	1.56853	0.473096
K02342	April	Bacteria	Proteobacteria	Alphaproteobacteria	Rhodospirillales	Rhodospirillaceae	Azospirillum	2.10033	1.32624
K02342	April	Bacteria	Proteobacteria	Alphaproteobacteria	Rhodospirillales	Rhodospirillaceae	Fodinicurvata	0.492448	0.202914
K02342	April	Bacteria	Proteobacteria	Alphaproteobacteria	Rhodospirillales	Rhodospirillaceae	Magnetospirillum	1.84803	1.59183
K02342	April	Bacteria	Proteobacteria	Alphaproteobacteria	Rhodospirillales	Rhodospirillaceae	Oceanibaculum	3.04649	2.46419
K02342	April	Bacteria	Proteobacteria	Alphaproteobacteria	Rhodospirillales	Rhodospirillaceae	Phaeospirillum	1.22364	0.706461
K02342	April	Bacteria	Proteobacteria	Alphaproteobacteria	Rhodospirillales	Rhodospirillaceae	Rhodospira	2.75914	2.0118
K02342	April	Bacteria	Proteobacteria	Alphaproteobacteria	Rhodospirillales	Rhodospirillaceae	Thalassospira	1.76848	2.1715
K02342	April	Bacteria	Proteobacteria	Alphaproteobacteria	Rhodospirillales	Rhodospirillaceae	Tistlia	0.838735	0.466276
K02342	April	Bacteria	Proteobacteria	Alphaproteobacteria	Rhodospirillales	unclassified Rhodospirillales	unclassified Rhodospirillales	1.01399	1.19114
K02342	April	Bacteria	Proteobacteria	Alphaproteobacteria	Rickettsiales	Anaplasmataceae	Ehrlichia	0.595208	0.193413
K02342	April	Bacteria	Proteobacteria	Alphaproteobacteria	Rickettsiales	Anaplasmataceae	Wolbachia	3.21261	4.44988
K02342	April	Bacteria	Proteobacteria	Alphaproteobacteria	Rickettsiales	Rickettsiaceae	Rickettsia	1.60158	1.0775
K02342	April	Bacteria	Proteobacteria	Alphaproteobacteria	Rickettsiales	unclassified Rickettsiales	unclassified Rickettsiales	1.64161	NA
K02342	April	Bacteria	Proteobacteria	Alphaproteobacteria	Sphingomonadales	Erythrobacteraceae	Altererythrobacter	0.602502	0.24529
K02342	April	Bacteria	Proteobacteria	Alphaproteobacteria	Sphingomonadales	Sphingomonadaceae	Sphingomonas	1.94498	1.93542
K02342	April	Bacteria	Proteobacteria	Alphaproteobacteria	unclassified Alphaproteobacteria	unclassified Alphaproteobacteria	Candidatus Puniceispirillum	1.09497	1.03002
K02342	April	Bacteria	Proteobacteria	Alphaproteobacteria	unclassified Alphaproteobacteria	unclassified Alphaproteobacteria	unclassified Alphaproteobacteria	1.88934	2.46703
K02342	April	Bacteria	Proteobacteria	Betaproteobacteria	Burkholderiales	Burkholderiaceae	Paraburkholderia	1.18287	1.00777
K02342	April	Bacteria	Proteobacteria	Betaproteobacteria	Burkholderiales	Burkholderiaceae	Polynucleobacter	0.389367	0.2175
K02342	April	Bacteria	Proteobacteria	Betaproteobacteria	Burkholderiales	Comamonadaceae	Hydrogenophaga	0.535318	0.418644
K02342	April	Bacteria	Proteobacteria	Betaproteobacteria	Burkholderiales	Comamonadaceae	Polaromonas	0.487573	0.248217
K02342	April	Bacteria	Proteobacteria	Betaproteobacteria	Burkholderiales	Comamonadaceae	Rhodoferax	4.838	7.51247
K02342	April	Bacteria	Proteobacteria	Betaproteobacteria	Burkholderiales	Oxalobacteraceae	Duganella	2.61878	1.44693
K02342	April	Bacteria	Proteobacteria	Betaproteobacteria	Burkholderiales	Oxalobacteraceae	Noviherbaspirillum	0.820325	0.508215
K02342	April	Bacteria	Proteobacteria	Betaproteobacteria	Burkholderiales	Oxalobacteraceae	unclassified Oxalobacteraceae	1.79572	1.22047
K02342	April	Bacteria	Proteobacteria	Betaproteobacteria	Ferrovales	Ferrovaceae	Ferrovum	2.75106	1.62929
K02342	April	Bacteria	Proteobacteria	Betaproteobacteria	Nitrosomonadales	Methylophilaceae	Methylophilus	1.26468	1.25562
K02342	April	Bacteria	Proteobacteria	Betaproteobacteria	Nitrosomonadales	Methylophilaceae	Methylotenera	0.650815	0.0570786
K02342	April	Bacteria	Proteobacteria	Betaproteobacteria	Nitrosomonadales	Methylophilaceae	Methylovorus	0.538724	0.214672
K02342	April	Bacteria	Proteobacteria	Betaproteobacteria	Nitrosomonadales	Methylophilaceae	unclassified Methylophilaceae	1.21041	0.211231
K02342	April	Bacteria	Proteobacteria	Betaproteobacteria	Nitrosomonadales	Nitrosomonadaceae	Nitrosomonas	2.08393	1.29892
K02342	April	Bacteria	Proteobacteria	Betaproteobacteria	Nitrosomonadales	Nitrosomonadaceae	Nitrosospira	2.03271	1.32503
K02342	April	Bacteria	Proteobacteria	Betaproteobacteria	Nitrosomonadales	Nitrosomonadaceae	Nitrosovibrio	0.935543	NA
K02342	April	Bacteria	Proteobacteria	Betaproteobacteria	Nitrosomonadales	unclassified Nitrosomonadales	unclassified Nitrosomonadales	0.772355	0.581974
K02342	April	Bacteria	Proteobacteria	Betaproteobacteria	Rhodocyclales	Zoogloeaceae	Thauera	0.327088	NA
K02342	April	Bacteria	Proteobacteria	Betaproteobacteria	unclassified Betaproteobacteria	unclassified Betaproteobacteria	Kinetoplastibacterium	1.41229	1.47744
K02342	April	Bacteria	Proteobacteria	Betaproteobacteria	unclassified Betaproteobacteria	unclassified Betaproteobacteria	unclassified Betaproteobacteria	0.504343	0.56251
K02342	April	Bacteria	Proteobacteria	Deltaproteobacteria	Desulfovibrionales	Desulfovibrionaceae	Desulfovibrio	0.858793	0.591733
K02342	April	Bacteria	Proteobacteria	Deltaproteobacteria	Desulfovibrionales	Desulfovibrionaceae	Halodesulfovibrio	1.92494	1.25781
K02342	April	Bacteria	Proteobacteria	Deltaproteobacteria	Desulfovibrionales	Desulfovibrionaceae	Pseudodesulfovibrio	1.39277	0.574431
K02342	April	Bacteria	Proteobacteria	Deltaproteobacteria	Desulfuromonadales	Desulfuromonadaceae	Desulfuromonas	4.52604	1.87328
K02342	April	Bacteria	Proteobacteria	Epsilonproteobacteria	Campylobacterales	Helicobacteraceae	Sulfuricurvum	2.0551	NA
K02342	April	Bacteria	Proteobacteria	Gammaproteobacteria	Alteromonadales	Alteromonadaceae	Glaciecola	0.794398	0.700509
K02342	April	Bacteria	Proteobacteria	Gammaproteobacteria	Alteromonadales	Alteromonadaceae	Marinobacter	1.20031	0.869178
K02342	April	Bacteria	Proteobacteria	Gammaproteobacteria	Alteromonadales	Alteromonadaceae	Paraglaciecola	0.868762	0.537355
K02342	April	Bacteria	Proteobacteria	Gammaproteobacteria	Alteromonadales	Colwelliaceae	Colwellia	1.82527	1.83283
K02342	April	Bacteria	Proteobacteria	Gammaproteobacteria	Alteromonadales	Colwelliaceae	Thalassomonas	0.488795	NA
K02342	April	Bacteria	Proteobacteria	Gammaproteobacteria	Alteromonadales	Idiomarinaceae	Idiomarina	1.40331	1.55951
K02342	April	Bacteria	Proteobacteria	Gammaproteobacteria	Alteromonadales	Moritellaceae	Moritella	2.54905	2.60285
K02342	April	Bacteria	Proteobacteria	Gammaproteobacteria	Alteromonadales	Pseudoalteromonadaceae	Pseudoalteromonas	1.71522	1.78892
K02342	April	Bacteria	Proteobacteria	Gammaproteobacteria	Alteromonadales	Psychromonadaceae	Psychromonas	5.30999	NA
K02342	April	Bacteria	Proteobacteria	Gammaproteobacteria	Cellvibrionales	Cellvibrionaceae	Cellvibrio	1.83087	1.32516
K02342	April	Bacteria	Proteobacteria	Gammaproteobacteria	Cellvibrionales	Cellvibrionaceae	Gilvimarinus	1.98177	1.58071
K02342	April	Bacteria	Proteobacteria	Gammaproteobacteria	Cellvibrionales	Cellvibrionaceae	Teredinibacter	1.59133	0.1586
K02342	April	Bacteria	Proteobacteria	Gammaproteobacteria	Cellvibrionales	Halieaceae	Haliea	2.53273	2.96713
K02342	April	Bacteria	Proteobacteria	Gammaproteobacteria	Cellvibrionales	Halieaceae	Halioglobus	4.5369	4.7458
K02342	April	Bacteria	Proteobacteria	Gammaproteobacteria	Cellvibrionales	Halieaceae	Pseudohaliea	6.17151	4.85703
K02342	April	Bacteria	Proteobacteria	Gammaproteobacteria	Cellvibrionales	Halieaceae	unclassified Halieaceae	5.86738	6.68235
K02342	April	Bacteria	Proteobacteria	Gammaproteobacteria	Cellvibrionales	Microbulbiferaceae	Microbulbifer	1.65394	0.962912
K02342	April	Bacteria	Proteobacteria	Gammaproteobacteria	Cellvibrionales	Porticoccaceae	Porticoccus	0.594208	0.994905
K02342	April	Bacteria	Proteobacteria	Gammaproteobacteria	Cellvibrionales	Porticoccaceae	unclassified Porticoccaceae	1.3212	1.41736
K02342	April	Bacteria	Proteobacteria	Gammaproteobacteria	Cellvibrionales	Spongiibacteraceae	Dasania	2.31117	2.6515
K02342	April	Bacteria	Proteobacteria	Gammaproteobacteria	Cellvibrionales	Spongiibacteraceae	Oceanicoccus	2.61692	2.76208
K02342	April	Bacteria	Proteobacteria	Gammaproteobacteria	Cellvibrionales	Spongiibacteraceae	Spongiibacter	1.3851	1.06212
K02342	April	Bacteria	Proteobacteria	Gammaproteobacteria	Cellvibrionales	Spongiibacteraceae	unclassified Spongiibacteraceae	1.25615	1.34684
K02342	April	Bacteria	Proteobacteria	Gammaproteobacteria	Chromatiales	Chromatiaceae	Marichromatium	3.21302	1.81233
K02342	April	Bacteria	Proteobacteria	Gammaproteobacteria	Chromatiales	Chromatiaceae	Thiocystis	0.994285	0.903458
K02342	April	Bacteria	Proteobacteria	Gammaproteobacteria	Chromatiales	Chromatiaceae	Thiorhodovibrio	0.895397	0.516013
K02342	April	Bacteria	Proteobacteria	Gammaproteobacteria	Chromatiales	Ectothiorhodospiraceae	Acidihalobacter	2.45977	NA
K02342	April	Bacteria	Proteobacteria	Gammaproteobacteria	Chromatiales	Woeseiaceae	Woeseia	2.01358	0.894545
K02342	April	Bacteria	Proteobacteria	Gammaproteobacteria	Legionellales	Legionellaceae	Tatlockia	2.87062	NA
K02342	April	Bacteria	Proteobacteria	Gammaproteobacteria	Methylococcales	Methylococcaceae	Methylocaldum	1.55404	1.02075
K02342	April	Bacteria	Proteobacteria	Gammaproteobacteria	Methylococcales	Methylococcaceae	Methylomarinum	7.31717	3.7555
K02342	April	Bacteria	Proteobacteria	Gammaproteobacteria	Methylococcales	Methylococcaceae	Methylomonas	0.736584	0.443004
K02342	April	Bacteria	Proteobacteria	Gammaproteobacteria	Oceanospirillales	Alcanivoracaceae	Alcanivorax	2.66609	2.43077
K02342	April	Bacteria	Proteobacteria	Gammaproteobacteria	Oceanospirillales	Endozoicomonaceae	Endozoicomonas	2.94301	1.73957
K02342	April	Bacteria	Proteobacteria	Gammaproteobacteria	Oceanospirillales	Halomonadaceae	Cobetia	0.708394	0.755748
K02342	April	Bacteria	Proteobacteria	Gammaproteobacteria	Oceanospirillales	Halomonadaceae	Halomonas	3.0447	4.71588
K02342	April	Bacteria	Proteobacteria	Gammaproteobacteria	Oceanospirillales	Kangiellaceae	Kangiella	1.55509	1.13554
K02342	April	Bacteria	Proteobacteria	Gammaproteobacteria	Oceanospirillales	Oceanospirillaceae	Marinobacterium	1.89304	2.09772
K02342	April	Bacteria	Proteobacteria	Gammaproteobacteria	Oceanospirillales	Oceanospirillaceae	Marinomonas	2.19907	1.15059
K02342	April	Bacteria	Proteobacteria	Gammaproteobacteria	Oceanospirillales	Oceanospirillaceae	Marinospirillum	3.04395	2.78824
K02342	April	Bacteria	Proteobacteria	Gammaproteobacteria	Oceanospirillales	Oceanospirillaceae	Neptuniibacter	1.05509	0.662198
K02342	April	Bacteria	Proteobacteria	Gammaproteobacteria	Oceanospirillales	Oceanospirillaceae	Neptunomonas	2.90807	3.15998
K02342	April	Bacteria	Proteobacteria	Gammaproteobacteria	Oceanospirillales	Oceanospirillaceae	Oleispira	1.21595	1.01773
K02342	April	Bacteria	Proteobacteria	Gammaproteobacteria	Oceanospirillales	Oceanospirillaceae	Thalassolituus	2.9817	1.59231
K02342	April	Bacteria	Proteobacteria	Gammaproteobacteria	Pseudomonadales	Moraxellaceae	Psychrobacter	1.01851	0.533594
K02342	April	Bacteria	Proteobacteria	Gammaproteobacteria	Pseudomonadales	Pseudomonadaceae	Pseudomonas	1.83654	1.56763
K02342	April	Bacteria	Proteobacteria	Gammaproteobacteria	Thiotrichales	Piscirickettsiaceae	Methylophaga	2.79692	1.74388
K02342	April	Bacteria	Proteobacteria	Gammaproteobacteria	Thiotrichales	Piscirickettsiaceae	Thiomicrospira	3.71645	2.4981
K02342	April	Bacteria	Proteobacteria	Gammaproteobacteria	unclassified Gammaproteobacteria	unclassified Gammaproteobacteria	Candidatus Thioglobus	2.33248	1.99565
K02342	April	Bacteria	Proteobacteria	Gammaproteobacteria	unclassified Gammaproteobacteria	unclassified Gammaproteobacteria	unclassified Gammaproteobacteria	1.10651	0.893915
K02342	April	Bacteria	Proteobacteria	Gammaproteobacteria	Vibrionales	Vibrionaceae	Vibrio	4.44799	6.78292
K02342	April	Bacteria	Proteobacteria	Zetaproteobacteria	unclassified Zetaproteobacteria	unclassified Zetaproteobacteria	Ghiorsea	3.02465	1.95439
K02342	April	Bacteria	Proteobacteria	Zetaproteobacteria	unclassified Zetaproteobacteria	unclassified Zetaproteobacteria	unclassified Zetaproteobacteria	6.60622	8.11786
K03044	April	Bacteria	Proteobacteria	Gammaproteobacteria	unclassified Gammaproteobacteria	unclassified Gammaproteobacteria	unclassified Gammaproteobacteria	1.89668	2.38081
K03113	April	Bacteria	Proteobacteria	Alphaproteobacteria	Magnetococcales	Magnetococcaceae	Magnetococcus	2.07872	1.21051
K03113	April	Bacteria	Proteobacteria	Betaproteobacteria	Burkholderiales	Alcaligenaceae	Achromobacter	1.39785	0.613687
K03113	April	Bacteria	Proteobacteria	Betaproteobacteria	Burkholderiales	Comamonadaceae	Acidovorax	0.984412	0.992259
K03113	April	Bacteria	Proteobacteria	Betaproteobacteria	Burkholderiales	unclassified Burkholderiales	Rhizobacter	1.78146	0.901987
K03113	April	Bacteria	Proteobacteria	Deltaproteobacteria	Desulfovibrionales	Desulfovibrionaceae	Desulfovibrio	1.30775	0.627586
K03113	April	Bacteria	Proteobacteria	Gammaproteobacteria	Alteromonadales	Alteromonadaceae	Marinobacter	2.05147	1.83896
K03113	April	Bacteria	Proteobacteria	Gammaproteobacteria	Alteromonadales	Alteromonadaceae	Tamilnaduibacter	1.83614	1.68058
K03113	April	Bacteria	Proteobacteria	Gammaproteobacteria	Alteromonadales	Colwelliaceae	Thalassotalea	3.7278	3.23284
K03113	April	Bacteria	Proteobacteria	Gammaproteobacteria	Alteromonadales	Idiomarinaceae	Idiomarina	2.11038	0.994411
K03113	April	Bacteria	Proteobacteria	Gammaproteobacteria	Cellvibrionales	Halieaceae	Haliea	4.79165	4.00971
K03113	April	Bacteria	Proteobacteria	Gammaproteobacteria	Cellvibrionales	Halieaceae	Halioglobus	5.152	4.04103
K03113	April	Bacteria	Proteobacteria	Gammaproteobacteria	Cellvibrionales	Porticoccaceae	Porticoccus	1.94969	1.5036
K03113	April	Bacteria	Proteobacteria	Gammaproteobacteria	Cellvibrionales	Porticoccaceae	unclassified Porticoccaceae	1.3295	0.962858
K03113	April	Bacteria	Proteobacteria	Gammaproteobacteria	Cellvibrionales	Spongiibacteraceae	Oceanicoccus	3.05993	3.45548
K03113	April	Bacteria	Proteobacteria	Gammaproteobacteria	Oceanospirillales	Halomonadaceae	Halomonas	2.13217	NA
K03113	April	Bacteria	Proteobacteria	Gammaproteobacteria	Oceanospirillales	Oceanospirillaceae	Amphritea	1.69454	1.20196
K03113	April	Bacteria	Proteobacteria	Gammaproteobacteria	Oceanospirillales	Oceanospirillaceae	Marinomonas	2.74145	2.4356
K03113	April	Bacteria	Proteobacteria	Gammaproteobacteria	Oceanospirillales	Oceanospirillaceae	Neptuniibacter	1.8515	1.04286
K03113	April	Bacteria	Proteobacteria	Gammaproteobacteria	Oceanospirillales	Oceanospirillaceae	Oceanospirillum	2.27241	3.05633
K03113	April	Bacteria	Proteobacteria	Gammaproteobacteria	Oceanospirillales	Saccharospirillaceae	Reinekea	1.05461	0.213063
K03113	April	Bacteria	Proteobacteria	Gammaproteobacteria	Pasteurellales	Pasteurellaceae	Mannheimia	1.39595	1.48724
K03113	April	Bacteria	Proteobacteria	Gammaproteobacteria	unclassified Gammaproteobacteria	unclassified Gammaproteobacteria	unclassified Gammaproteobacteria	0.746122	0.386457
K03113	April	Bacteria	Proteobacteria	Gammaproteobacteria	Vibrionales	Vibrionaceae	Vibrio	1.38603	1.07517
K03113	April	Bacteria	Proteobacteria	Zetaproteobacteria	unclassified Zetaproteobacteria	unclassified Zetaproteobacteria	Ghiorsea	3.49916	6.45508
K10742	April	Bacteria	Proteobacteria	Deltaproteobacteria	Desulfobacterales	Desulfobacteraceae	Desulfofaba	4.16118	NA
K14159	April	Bacteria	Proteobacteria	Alphaproteobacteria	Rhodobacterales	Hyphomonadaceae	Hirschia	1.63135	NA
K02342	April	Bacteria	Verrucomicrobia	Opitutae	Opitutales	Opitutaceae	Didymococcus	0.720374	0.114025
K02342	April	Bacteria	Verrucomicrobia	Opitutae	Puniceicoccales	Puniceicoccaceae	Coraliomargarita	1.87334	2.05187
K02342	April	Bacteria	Verrucomicrobia	Verrucomicrobiae	Verrucomicrobiales	Rubritaleaceae	Rubritalea	3.43288	5.18369
K03113	April	Bacteria	Verrucomicrobia	Opitutae	Puniceicoccales	Puniceicoccaceae	Coraliomargarita	1.42961	NA
K03471	April	Bacteria	Verrucomicrobia	Opitutae	Opitutales	Opitutaceae	Didymococcus	0.56387	0.136583
K03471	April	Bacteria	Verrucomicrobia	Opitutae	Opitutales	Opitutaceae	Opitutus	1.83208	NA
K03471	April	Bacteria	Verrucomicrobia	Opitutae	Puniceicoccales	Puniceicoccaceae	Coraliomargarita	0.986688	0.706369
K14326	April	Bacteria	Verrucomicrobia	Opitutae	Puniceicoccales	Puniceicoccaceae	Coraliomargarita	0.407308	0.242854
K03231	August	Archaea	Candidatus Korarchaeota	unclassified Candidatus Korarchaeota	unclassified Candidatus Korarchaeota	unclassified Candidatus Korarchaeota	Candidatus Korarchaeum	1.53991	1.9564
K03242	August	Archaea	Candidatus Micrarchaeota	unclassified Candidatus Micrarchaeota	unclassified Candidatus Micrarchaeota	unclassified Candidatus Micrarchaeota	unclassified Candidatus Micrarchaeota	1.61458	1.23663
K04801	August	Archaea	Candidatus Micrarchaeota	unclassified Candidatus Micrarchaeota	unclassified Candidatus Micrarchaeota	unclassified Candidatus Micrarchaeota	unclassified Candidatus Micrarchaeota	3.23493	5.17741
K03041	August	Archaea	Crenarchaeota	Thermoprotei	Acidilobales	Acidilobaceae	Acidilobus	4.58283	3.82457
K03041	August	Archaea	Crenarchaeota	Thermoprotei	Acidilobales	Caldisphaeraceae	Caldisphaera	3.66193	4.3798
K03041	August	Archaea	Crenarchaeota	Thermoprotei	Desulfurococcales	Desulfurococcaceae	Desulfurococcus	2.96673	3.58609
K03041	August	Archaea	Crenarchaeota	Thermoprotei	Desulfurococcales	Desulfurococcaceae	Ignicoccus	3.04662	4.71458
K03041	August	Archaea	Crenarchaeota	Thermoprotei	Desulfurococcales	Desulfurococcaceae	Ignisphaera	3.02526	3.95444
K03041	August	Archaea	Crenarchaeota	Thermoprotei	Desulfurococcales	Desulfurococcaceae	Thermogladius	0.844934	0.598273
K03041	August	Archaea	Crenarchaeota	Thermoprotei	Desulfurococcales	unclassified Desulfurococcales	unclassified Desulfurococcales	4.43177	6.5066
K03041	August	Archaea	Crenarchaeota	Thermoprotei	Sulfolobales	Sulfolobaceae	Sulfolobus	2.92551	2.82375
K03041	August	Archaea	Crenarchaeota	Thermoprotei	Sulfolobales	unclassified Sulfolobales	unclassified Sulfolobales	2.6757	3.58575
K03041	August	Archaea	Crenarchaeota	Thermoprotei	Thermoproteales	Thermofilaceae	Thermofilum	4.5488	5.67249
K03231	August	Archaea	Crenarchaeota	Thermoprotei	Sulfolobales	Sulfolobaceae	Acidianus	1.98059	1.93001
K03231	August	Archaea	Crenarchaeota	Thermoprotei	Sulfolobales	Sulfolobaceae	Sulfolobus	3.04996	1.83242
K03231	August	Archaea	Crenarchaeota	Thermoprotei	Thermoproteales	Thermofilaceae	Thermofilum	3.85536	NA
K03231	August	Archaea	Crenarchaeota	Thermoprotei	Thermoproteales	Thermoproteaceae	Thermoproteus	3.06996	3.08419
K04799	August	Archaea	Crenarchaeota	Thermoprotei	Desulfurococcales	Desulfurococcaceae	Ignisphaera	1.82239	NA
K04801	August	Archaea	Crenarchaeota	Thermoprotei	Acidilobales	Acidilobaceae	Acidilobus	16.341	NA
K04801	August	Archaea	Crenarchaeota	Thermoprotei	Thermoproteales	Thermoproteaceae	Pyrobaculum	3.73597	6.12359
K04801	August	Archaea	Crenarchaeota	Thermoprotei	Thermoproteales	Thermoproteaceae	Vulcanisaeta	2.56067	1.89943
K13798	August	Archaea	Crenarchaeota	Thermoprotei	Acidilobales	Acidilobaceae	Acidilobus	2.13912	1.63828
K13798	August	Archaea	Crenarchaeota	Thermoprotei	Acidilobales	Caldisphaeraceae	Caldisphaera	2.16903	1.73772
K13798	August	Archaea	Crenarchaeota	Thermoprotei	Desulfurococcales	Desulfurococcaceae	Desulfurococcus	1.10864	0.689391
K13798	August	Archaea	Crenarchaeota	Thermoprotei	Desulfurococcales	Pyrodictiaceae	Pyrodictium	5.34373	6.29139
K13798	August	Archaea	Crenarchaeota	Thermoprotei	Desulfurococcales	Pyrodictiaceae	Pyrolobus	0.552957	NA
K13798	August	Archaea	Crenarchaeota	Thermoprotei	Fervidicoccales	Fervidicoccaceae	Fervidicoccus	5.64582	1.30555
K13798	August	Archaea	Crenarchaeota	Thermoprotei	Sulfolobales	Sulfolobaceae	Acidianus	2.64125	2.49021
K13798	August	Archaea	Crenarchaeota	Thermoprotei	Sulfolobales	Sulfolobaceae	Sulfolobus	1.68421	0.681591
K13798	August	Archaea	Crenarchaeota	Thermoprotei	Sulfolobales	unclassified Sulfolobales	unclassified Sulfolobales	1.76465	1.11112
K13798	August	Archaea	Crenarchaeota	Thermoprotei	Thermoproteales	Thermofilaceae	Thermofilum	2.95504	3.76433
K13798	August	Archaea	Crenarchaeota	Thermoprotei	Thermoproteales	Thermoproteaceae	Pyrobaculum	3.51825	4.93689
K13798	August	Archaea	Crenarchaeota	Thermoprotei	Thermoproteales	Thermoproteaceae	Thermoproteus	1.80635	1.38201
K13798	August	Archaea	Crenarchaeota	Thermoprotei	Thermoproteales	Thermoproteaceae	Vulcanisaeta	2.45328	3.0574
K02319	August	Archaea	Euryarchaeota	Halobacteria	Natrialbales	Natrialbaceae	Halopiger	1.22759	1.0545
K02319	August	Archaea	Euryarchaeota	Methanobacteria	Methanobacteriales	Methanobacteriaceae	Methanobacterium	3.65054	2.32306
K02319	August	Archaea	Euryarchaeota	Methanobacteria	Methanobacteriales	Methanobacteriaceae	Methanobrevibacter	1.99162	2.59687
K02319	August	Archaea	Euryarchaeota	Methanomicrobia	Methanomicrobiales	Methanocorpusculaceae	Methanocorpusculum	2.31204	2.22707
K02319	August	Archaea	Euryarchaeota	Methanomicrobia	Methanosarcinales	Methanosarcinaceae	Methanosarcina	1.53001	1.39626
K02319	August	Archaea	Euryarchaeota	unclassified Euryarchaeota	unclassified Euryarchaeota	unclassified Euryarchaeota	unclassified Euryarchaeota	1.22946	1.11096
K02322	August	Archaea	Euryarchaeota	Archaeoglobi	Archaeoglobales	Archaeoglobaceae	Ferroglobus	0.489154	NA
K02322	August	Archaea	Euryarchaeota	Halobacteria	Halobacteriales	Haloarculaceae	Halapricum	2.37679	3.37032
K02322	August	Archaea	Euryarchaeota	Methanobacteria	Methanobacteriales	Methanobacteriaceae	Methanobrevibacter	1.06303	0.762944
K02322	August	Archaea	Euryarchaeota	Methanococci	Methanococcales	Methanocaldococcaceae	Methanocaldococcus	1.17222	0.964418
K02322	August	Archaea	Euryarchaeota	Methanococci	Methanococcales	Methanocaldococcaceae	Methanotorris	2.64749	3.54075
K02322	August	Archaea	Euryarchaeota	Methanomicrobia	Methanocellales	Methanocellaceae	Methanocella	1.24386	NA
K02322	August	Archaea	Euryarchaeota	Methanomicrobia	Methanomicrobiales	Methanomicrobiaceae	Methanoculleus	0.364462	0.110366
K02322	August	Archaea	Euryarchaeota	Methanomicrobia	Methanomicrobiales	Methanomicrobiaceae	Methanomicrobium	0.650415	NA
K02322	August	Archaea	Euryarchaeota	Methanomicrobia	Methanomicrobiales	Methanoregulaceae	Methanoregula	0.786528	0.255975
K02322	August	Archaea	Euryarchaeota	Methanomicrobia	Methanosarcinales	Methermicoccaceae	Methermicoccus	0.842119	0.34166
K02322	August	Archaea	Euryarchaeota	Methanomicrobia	Methanosarcinales	unclassified Methanosarcinales	unclassified Methanosarcinales	2.92697	NA
K02322	August	Archaea	Euryarchaeota	Thermoplasmata	Methanomassiliicoccales	Methanomassiliicoccaceae	Methanomassiliicoccus	1.22083	1.02222
K02322	August	Archaea	Euryarchaeota	Thermoplasmata	Methanomassiliicoccales	unclassified Methanomassiliicoccales	unclassified Methanomassiliicoccales	3.42062	NA
K02322	August	Archaea	Euryarchaeota	Thermoplasmata	Thermoplasmatales	Ferroplasmaceae	Ferroplasma	0.635625	0.330932
K02322	August	Archaea	Euryarchaeota	Thermoplasmata	Thermoplasmatales	Picrophilaceae	Picrophilus	2.68778	2.70917
K02322	August	Archaea	Euryarchaeota	unclassified Euryarchaeota	unclassified Euryarchaeota	unclassified Euryarchaeota	Aciduliprofundum	0.896728	0.867346
K02322	August	Archaea	Euryarchaeota	unclassified Euryarchaeota	unclassified Euryarchaeota	unclassified Euryarchaeota	unclassified Euryarchaeota	1.59452	2.75705
K02323	August	Archaea	Euryarchaeota	Halobacteria	Haloferacales	Haloferacaceae	Haloquadratum	0.690848	0.561946
K02323	August	Archaea	Euryarchaeota	Methanomicrobia	Methanosarcinales	Methanosarcinaceae	Methanosarcina	5.40398	4.83512
K02323	August	Archaea	Euryarchaeota	Thermoplasmata	Thermoplasmatales	Ferroplasmaceae	Ferroplasma	0.377763	NA
K02323	August	Archaea	Euryarchaeota	Thermoplasmata	Thermoplasmatales	unclassified Thermoplasmatales	unclassified Thermoplasmatales	0.323339	NA
K02323	August	Archaea	Euryarchaeota	unclassified Euryarchaeota	unclassified Euryarchaeota	unclassified Euryarchaeota	unclassified Euryarchaeota	1.10066	1.04618
K02342	August	Archaea	Euryarchaeota	Methanomicrobia	Methanomicrobiales	Methanomicrobiaceae	Methanoplanus	2.03775	1.48293
K02342	August	Archaea	Euryarchaeota	Methanomicrobia	Methanomicrobiales	Methanospirillaceae	Methanospirillum	1.28186	1.10828
K02342	August	Archaea	Euryarchaeota	unclassified Euryarchaeota	unclassified Euryarchaeota	unclassified Euryarchaeota	unclassified Euryarchaeota	1.65677	1.83446
K02683	August	Archaea	Euryarchaeota	unclassified Euryarchaeota	unclassified Euryarchaeota	unclassified Euryarchaeota	unclassified Euryarchaeota	1.73139	2.03144
K03041	August	Archaea	Euryarchaeota	Archaeoglobi	Archaeoglobales	Archaeoglobaceae	Archaeoglobus	5.19564	5.09305
K03041	August	Archaea	Euryarchaeota	Halobacteria	Haloferacales	Haloferacaceae	Haloquadratum	4.91386	5.90993
K03041	August	Archaea	Euryarchaeota	Methanobacteria	Methanobacteriales	Methanobacteriaceae	Methanobrevibacter	6.12315	9.10248
K03041	August	Archaea	Euryarchaeota	Methanobacteria	Methanobacteriales	Methanobacteriaceae	Methanothermobacter	4.19276	4.14996
K03041	August	Archaea	Euryarchaeota	Methanobacteria	Methanobacteriales	Methanothermaceae	Methanothermus	2.51152	1.8064
K03041	August	Archaea	Euryarchaeota	Methanococci	Methanococcales	Methanocaldococcaceae	Methanocaldococcus	2.9097	NA
K03041	August	Archaea	Euryarchaeota	Methanococci	Methanococcales	Methanococcaceae	Methanothermococcus	3.0904	2.47092
K03041	August	Archaea	Euryarchaeota	Methanomicrobia	Methanomicrobiales	Methanomicrobiaceae	Methanoculleus	1.46124	0.764953
K03041	August	Archaea	Euryarchaeota	Methanomicrobia	Methanomicrobiales	Methanomicrobiaceae	Methanomicrobium	3.80127	4.65756
K03041	August	Archaea	Euryarchaeota	Methanomicrobia	Methanosarcinales	Methanosarcinaceae	Methanimicrococcus	3.34717	3.20351
K03041	August	Archaea	Euryarchaeota	Methanomicrobia	Methanosarcinales	Methanosarcinaceae	Methanococcoides	5.94403	8.69674
K03041	August	Archaea	Euryarchaeota	Thermococci	Thermococcales	Thermococcaceae	Thermococcus	3.1121	1.71454
K03041	August	Archaea	Euryarchaeota	Thermoplasmata	Methanomassiliicoccales	Methanomassiliicoccaceae	Methanomassiliicoccus	1.22915	0.918257
K03041	August	Archaea	Euryarchaeota	Thermoplasmata	unclassified Thermoplasmata	unclassified Thermoplasmata	unclassified Thermoplasmata	1.04025	0.641088
K03041	August	Archaea	Euryarchaeota	unclassified Euryarchaeota	unclassified Euryarchaeota	unclassified Euryarchaeota	unclassified Euryarchaeota	1.27297	1.52454
K03042	August	Archaea	Euryarchaeota	Halobacteria	Halobacteriales	Haloarculaceae	Halorhabdus	2.35147	2.16468
K03042	August	Archaea	Euryarchaeota	Halobacteria	Halobacteriales	Haloarculaceae	Natronomonas	3.41592	4.99571
K03042	August	Archaea	Euryarchaeota	Halobacteria	Haloferacales	Halorubraceae	Halopenitus	2.45893	2.23873
K03042	August	Archaea	Euryarchaeota	Methanococci	Methanococcales	Methanocaldococcaceae	Methanocaldococcus	4.93595	7.13659
K03042	August	Archaea	Euryarchaeota	Methanococci	Methanococcales	Methanococcaceae	Methanothermococcus	3.39117	3.96223
K03042	August	Archaea	Euryarchaeota	unclassified Euryarchaeota	unclassified Euryarchaeota	unclassified Euryarchaeota	unclassified Euryarchaeota	1.53543	1.65172
K03044	August	Archaea	Euryarchaeota	Archaeoglobi	Archaeoglobales	Archaeoglobaceae	Archaeoglobus	1.95524	1.58362
K03044	August	Archaea	Euryarchaeota	Methanobacteria	Methanobacteriales	Methanobacteriaceae	Methanobacterium	2.45925	2.16359
K03044	August	Archaea	Euryarchaeota	Methanobacteria	Methanobacteriales	Methanobacteriaceae	Methanothermobacter	2.26266	2.44241
K03044	August	Archaea	Euryarchaeota	Methanococci	Methanococcales	Methanococcaceae	Methanococcus	1.38403	1.11584
K03044	August	Archaea	Euryarchaeota	Methanomicrobia	Methanosarcinales	Methermicoccaceae	Methermicoccus	2.13527	2.40404
K03044	August	Archaea	Euryarchaeota	Methanomicrobia	Methanosarcinales	unclassified Methanosarcinales	unclassified Methanosarcinales	2.13368	1.07024
K03044	August	Archaea	Euryarchaeota	unclassified Euryarchaeota	unclassified Euryarchaeota	unclassified Euryarchaeota	unclassified Euryarchaeota	1.60176	1.34687
K03045	August	Archaea	Euryarchaeota	Halobacteria	Halobacteriales	Haloarculaceae	Haloarcula	9.08529	9.73294
K03045	August	Archaea	Euryarchaeota	Halobacteria	Halobacteriales	Haloarculaceae	Halorientalis	2.24805	1.82895
K03045	August	Archaea	Euryarchaeota	Methanobacteria	Methanobacteriales	Methanobacteriaceae	Methanobacterium	3.58497	2.78458
K03045	August	Archaea	Euryarchaeota	Methanococci	Methanococcales	Methanococcaceae	Methanothermococcus	2.82105	2.01836
K03047	August	Archaea	Euryarchaeota	Thermoplasmata	Methanomassiliicoccales	unclassified Methanomassiliicoccales	unclassified Methanomassiliicoccales	0.843782	NA
K03047	August	Archaea	Euryarchaeota	unclassified Euryarchaeota	unclassified Euryarchaeota	unclassified Euryarchaeota	unclassified Euryarchaeota	1.00074	0.903999
K03049	August	Archaea	Euryarchaeota	unclassified Euryarchaeota	unclassified Euryarchaeota	unclassified Euryarchaeota	unclassified Euryarchaeota	1.38868	1.2319
K03050	August	Archaea	Euryarchaeota	unclassified Euryarchaeota	unclassified Euryarchaeota	unclassified Euryarchaeota	unclassified Euryarchaeota	3.47029	3.27174
K03051	August	Archaea	Euryarchaeota	unclassified Euryarchaeota	unclassified Euryarchaeota	unclassified Euryarchaeota	unclassified Euryarchaeota	2.50373	2.76687
K03053	August	Archaea	Euryarchaeota	Methanomicrobia	Methanosarcinales	Methanosarcinaceae	Methanosarcina	3.8143	3.22525
K03055	August	Archaea	Euryarchaeota	unclassified Euryarchaeota	unclassified Euryarchaeota	unclassified Euryarchaeota	unclassified Euryarchaeota	2.01204	1.87078
K03056	August	Archaea	Euryarchaeota	unclassified Euryarchaeota	unclassified Euryarchaeota	unclassified Euryarchaeota	unclassified Euryarchaeota	1.46357	1.86385
K03113	August	Archaea	Euryarchaeota	unclassified Euryarchaeota	unclassified Euryarchaeota	unclassified Euryarchaeota	unclassified Euryarchaeota	1.49353	1.50866
K03231	August	Archaea	Euryarchaeota	Methanomicrobia	Methanomicrobiales	Methanomicrobiaceae	Methanoculleus	6.4303	NA
K03231	August	Archaea	Euryarchaeota	Methanomicrobia	Methanosarcinales	Methanosaetaceae	Methanothrix	3.35043	2.25249
K03231	August	Archaea	Euryarchaeota	Thermoplasmata	Thermoplasmatales	unclassified Thermoplasmatales	unclassified Thermoplasmatales	5.50765	NA
K03231	August	Archaea	Euryarchaeota	unclassified Euryarchaeota	unclassified Euryarchaeota	unclassified Euryarchaeota	unclassified Euryarchaeota	0.976687	0.822366
K03236	August	Archaea	Euryarchaeota	unclassified Euryarchaeota	unclassified Euryarchaeota	unclassified Euryarchaeota	unclassified Euryarchaeota	1.40654	1.09129
K03237	August	Archaea	Euryarchaeota	unclassified Euryarchaeota	unclassified Euryarchaeota	unclassified Euryarchaeota	unclassified Euryarchaeota	1.51468	1.94771
K03238	August	Archaea	Euryarchaeota	unclassified Euryarchaeota	unclassified Euryarchaeota	unclassified Euryarchaeota	unclassified Euryarchaeota	1.92877	1.56267
K03242	August	Archaea	Euryarchaeota	Methanobacteria	Methanobacteriales	Methanobacteriaceae	Methanobrevibacter	2.29663	2.33213
K03242	August	Archaea	Euryarchaeota	Methanomicrobia	Methanomicrobiales	Methanomicrobiaceae	Methanomicrobium	8.20096	NA
K03242	August	Archaea	Euryarchaeota	unclassified Euryarchaeota	unclassified Euryarchaeota	unclassified Euryarchaeota	unclassified Euryarchaeota	1.30225	1.25551
K03243	August	Archaea	Euryarchaeota	Halobacteria	Halobacteriales	Halobacteriaceae	Natronoarchaeum	4.23802	NA
K03243	August	Archaea	Euryarchaeota	Methanomicrobia	Methanosarcinales	Methanosarcinaceae	Methanolobus	3.1985	NA
K03243	August	Archaea	Euryarchaeota	unclassified Euryarchaeota	unclassified Euryarchaeota	unclassified Euryarchaeota	unclassified Euryarchaeota	1.0307	1.04924
K04799	August	Archaea	Euryarchaeota	unclassified Euryarchaeota	unclassified Euryarchaeota	unclassified Euryarchaeota	unclassified Euryarchaeota	1.58704	1.98424
K04800	August	Archaea	Euryarchaeota	Methanomicrobia	Methanosarcinales	Methanosarcinaceae	Methanosarcina	7.57852	5.69027
K04800	August	Archaea	Euryarchaeota	unclassified Euryarchaeota	unclassified Euryarchaeota	unclassified Euryarchaeota	unclassified Euryarchaeota	1.42599	1.77567
K04801	August	Archaea	Euryarchaeota	Archaeoglobi	Archaeoglobales	Archaeoglobaceae	Archaeoglobus	3.32154	2.97986
K04801	August	Archaea	Euryarchaeota	Archaeoglobi	Archaeoglobales	Archaeoglobaceae	Ferroglobus	2.73443	1.42899
K04801	August	Archaea	Euryarchaeota	Halobacteria	Halobacteriales	Halobacteriaceae	Haladaptatus	2.81058	2.35424
K04801	August	Archaea	Euryarchaeota	Halobacteria	Haloferacales	Haloferacaceae	Haloferax	8.0838	NA
K04801	August	Archaea	Euryarchaeota	Halobacteria	Haloferacales	Haloferacaceae	Haloprofundus	2.72011	2.1738
K04801	August	Archaea	Euryarchaeota	Halobacteria	Haloferacales	Halorubraceae	Halohasta	1.16072	0.669519
K04801	August	Archaea	Euryarchaeota	Halobacteria	Haloferacales	Halorubraceae	Halorubrum	1.4522	1.02992
K04801	August	Archaea	Euryarchaeota	Methanobacteria	Methanobacteriales	Methanobacteriaceae	Methanobacterium	2.15527	0.0503483
K04801	August	Archaea	Euryarchaeota	Methanobacteria	Methanobacteriales	Methanobacteriaceae	Methanobrevibacter	2.93529	3.87713
K04801	August	Archaea	Euryarchaeota	Methanococci	Methanococcales	Methanocaldococcaceae	Methanocaldococcus	2.04091	1.70602
K04801	August	Archaea	Euryarchaeota	Methanococci	Methanococcales	Methanococcaceae	Methanococcus	3.8328	2.44512
K04801	August	Archaea	Euryarchaeota	Methanomicrobia	Methanomicrobiales	Methanomicrobiaceae	Methanoplanus	2.34447	1.36295
K04801	August	Archaea	Euryarchaeota	Thermoplasmata	Thermoplasmatales	Ferroplasmaceae	Acidiplasma	2.12155	2.5247
K04801	August	Archaea	Euryarchaeota	Thermoplasmata	Thermoplasmatales	Ferroplasmaceae	Ferroplasma	1.99994	2.06051
K04801	August	Archaea	Euryarchaeota	Thermoplasmata	Thermoplasmatales	unclassified Thermoplasmatales	unclassified Thermoplasmatales	1.35333	0.308029
K04801	August	Archaea	Euryarchaeota	unclassified Euryarchaeota	unclassified Euryarchaeota	unclassified Euryarchaeota	unclassified Euryarchaeota	1.10564	1.05409
K04802	August	Archaea	Euryarchaeota	Methanomicrobia	Methanomicrobiales	unclassified Methanomicrobiales	unclassified Methanomicrobiales	0.377763	NA
K04802	August	Archaea	Euryarchaeota	unclassified Euryarchaeota	unclassified Euryarchaeota	unclassified Euryarchaeota	unclassified Euryarchaeota	1.20742	1.01482
K07466	August	Archaea	Euryarchaeota	unclassified Euryarchaeota	unclassified Euryarchaeota	unclassified Euryarchaeota	unclassified Euryarchaeota	1.36	1.39834
K07562	August	Archaea	Euryarchaeota	unclassified Euryarchaeota	unclassified Euryarchaeota	unclassified Euryarchaeota	unclassified Euryarchaeota	1.51068	1.50129
K10726	August	Archaea	Euryarchaeota	Methanomicrobia	Methanosarcinales	Methanosarcinaceae	Methanohalobium	1.01303	0.488812
K10726	August	Archaea	Euryarchaeota	Methanomicrobia	Methanosarcinales	unclassified Methanosarcinales	unclassified Methanosarcinales	0.307694	NA
K10726	August	Archaea	Euryarchaeota	Thermococci	Thermococcales	Thermococcaceae	Thermococcus	0.491652	NA
K10726	August	Archaea	Euryarchaeota	Thermoplasmata	Methanomassiliicoccales	unclassified Methanomassiliicoccales	unclassified Methanomassiliicoccales	0.761461	NA
K10726	August	Archaea	Euryarchaeota	unclassified Euryarchaeota	unclassified Euryarchaeota	unclassified Euryarchaeota	unclassified Euryarchaeota	1.12555	1.1574
K13798	August	Archaea	Euryarchaeota	Methanobacteria	Methanobacteriales	Methanobacteriaceae	Methanothermobacter	2.56973	3.54043
K13798	August	Archaea	Euryarchaeota	Thermoplasmata	Thermoplasmatales	unclassified Thermoplasmatales	unclassified Thermoplasmatales	3.73942	2.04223
K13798	August	Archaea	Euryarchaeota	unclassified Euryarchaeota	unclassified Euryarchaeota	unclassified Euryarchaeota	unclassified Euryarchaeota	1.04462	1.24885
K14326	August	Archaea	Euryarchaeota	unclassified Euryarchaeota	unclassified Euryarchaeota	unclassified Euryarchaeota	unclassified Euryarchaeota	1.58466	2.09401
K18882	August	Archaea	Euryarchaeota	unclassified Euryarchaeota	unclassified Euryarchaeota	unclassified Euryarchaeota	unclassified Euryarchaeota	1.10473	1.11354
K03045	August	Archaea	Nanoarchaeota	unclassified Nanoarchaeota	Nanoarchaeales	Nanopusillaceae	Candidatus Nanopusillus	11.9549	NA
K13798	August	Archaea	Nanoarchaeota	unclassified Nanoarchaeota	Nanoarchaeales	Nanopusillaceae	Candidatus Nanopusillus	11.9549	NA
K02319	August	Archaea	Thaumarchaeota	unclassified Thaumarchaeota	Nitrosopumilales	Nitrosopumilaceae	Nitrosopumilus	0.500632	0.631107
K02322	August	Archaea	Thaumarchaeota	unclassified Thaumarchaeota	Nitrosopumilales	Nitrosopumilaceae	Nitrosopumilus	0.245375	0.199675
K02323	August	Archaea	Thaumarchaeota	unclassified Thaumarchaeota	Nitrosopumilales	Nitrosopumilaceae	Nitrosopumilus	0.329305	0.341343
K02683	August	Archaea	Thaumarchaeota	unclassified Thaumarchaeota	Nitrosopumilales	Nitrosopumilaceae	Nitrosopumilus	0.685347	0.744252
K03041	August	Archaea	Thaumarchaeota	unclassified Thaumarchaeota	Nitrosopumilales	Nitrosopumilaceae	Nitrosopumilus	0.389606	0.419848
K03047	August	Archaea	Thaumarchaeota	unclassified Thaumarchaeota	Nitrosopumilales	Nitrosopumilaceae	Nitrosopumilus	0.623074	0.492672
K03049	August	Archaea	Thaumarchaeota	unclassified Thaumarchaeota	Nitrosopumilales	Nitrosopumilaceae	Nitrosopumilus	1.49896	1.86865
K03050	August	Archaea	Thaumarchaeota	unclassified Thaumarchaeota	Nitrosopumilales	Nitrosopumilaceae	Nitrosopumilus	0.626793	0.216347
K03051	August	Archaea	Thaumarchaeota	unclassified Thaumarchaeota	Nitrosopumilales	Nitrosopumilaceae	Nitrosopumilus	0.512217	0.224398
K03053	August	Archaea	Thaumarchaeota	Nitrososphaeria	Nitrososphaerales	Nitrososphaeraceae	Nitrososphaera	1.0519	0.819347
K03053	August	Archaea	Thaumarchaeota	unclassified Thaumarchaeota	Nitrosopumilales	Nitrosopumilaceae	Nitrosopumilus	1.19264	1.1631
K03053	August	Archaea	Thaumarchaeota	unclassified Thaumarchaeota	unclassified Thaumarchaeota	unclassified Thaumarchaeota	Candidatus Nitrosotenuis	3.26674	2.70469
K03056	August	Archaea	Thaumarchaeota	unclassified Thaumarchaeota	Nitrosopumilales	Nitrosopumilaceae	Nitrosopumilus	0.513416	0.266292
K03059	August	Archaea	Thaumarchaeota	unclassified Thaumarchaeota	Nitrosopumilales	Nitrosopumilaceae	Nitrosopumilus	1.08767	NA
K03113	August	Archaea	Thaumarchaeota	unclassified Thaumarchaeota	Nitrosopumilales	Nitrosopumilaceae	Nitrosopumilus	0.977178	0.818853
K03231	August	Archaea	Thaumarchaeota	unclassified Thaumarchaeota	Nitrosopumilales	Nitrosopumilaceae	Nitrosopumilus	0.670063	0.645406
K03236	August	Archaea	Thaumarchaeota	unclassified Thaumarchaeota	Nitrosopumilales	Nitrosopumilaceae	Nitrosopumilus	0.615954	0.720299
K03237	August	Archaea	Thaumarchaeota	unclassified Thaumarchaeota	Nitrosopumilales	Nitrosopumilaceae	Nitrosopumilus	1.62837	2.71133
K03238	August	Archaea	Thaumarchaeota	unclassified Thaumarchaeota	Nitrosopumilales	Nitrosopumilaceae	Nitrosopumilus	2.07264	3.29443
K03242	August	Archaea	Thaumarchaeota	unclassified Thaumarchaeota	Nitrosopumilales	Nitrosopumilaceae	Nitrosopumilus	0.457028	0.466954
K03243	August	Archaea	Thaumarchaeota	unclassified Thaumarchaeota	Nitrosopumilales	Nitrosopumilaceae	Nitrosopumilus	0.387309	0.469589
K03538	August	Archaea	Thaumarchaeota	unclassified Thaumarchaeota	Nitrosopumilales	Nitrosopumilaceae	Nitrosopumilus	0.664315	0.510077
K03540	August	Archaea	Thaumarchaeota	unclassified Thaumarchaeota	Nitrosopumilales	Nitrosopumilaceae	Nitrosopumilus	0.321336	0.0710994
K04799	August	Archaea	Thaumarchaeota	unclassified Thaumarchaeota	Nitrosopumilales	Nitrosopumilaceae	Nitrosopumilus	1.07188	1.92442
K04800	August	Archaea	Thaumarchaeota	unclassified Thaumarchaeota	Nitrosopumilales	Nitrosopumilaceae	Nitrosopumilus	0.702205	0.631529
K04801	August	Archaea	Thaumarchaeota	unclassified Thaumarchaeota	Nitrosopumilales	Nitrosopumilaceae	Nitrosopumilus	0.557715	1.02976
K04802	August	Archaea	Thaumarchaeota	unclassified Thaumarchaeota	Nitrosopumilales	Nitrosopumilaceae	Nitrosopumilus	0.321431	0.19055
K07466	August	Archaea	Thaumarchaeota	unclassified Thaumarchaeota	Nitrosopumilales	Nitrosopumilaceae	Nitrosopumilus	0.940656	1.50758
K10726	August	Archaea	Thaumarchaeota	unclassified Thaumarchaeota	Nitrosopumilales	Nitrosopumilaceae	Nitrosopumilus	0.602493	0.653695
K13798	August	Archaea	Thaumarchaeota	unclassified Thaumarchaeota	Nitrosopumilales	Nitrosopumilaceae	Nitrosopumilus	0.281956	0.322707
K13798	August	Archaea	Thaumarchaeota	unclassified Thaumarchaeota	unclassified Thaumarchaeota	unclassified Thaumarchaeota	unclassified Thaumarchaeota	2.41588	2.52369
K18882	August	Archaea	Thaumarchaeota	unclassified Thaumarchaeota	Nitrosopumilales	Nitrosopumilaceae	Nitrosopumilus	0.238916	0.205572
K02342	August	Bacteria	Actinobacteria	Acidimicrobiia	Acidimicrobiales	Acidimicrobiaceae	Ilumatobacter	1.68695	1.55243
K02342	August	Bacteria	Actinobacteria	Actinobacteria	Corynebacteriales	Corynebacteriaceae	Corynebacterium	0.268325	0.212711
K02342	August	Bacteria	Actinobacteria	Actinobacteria	Corynebacteriales	Mycobacteriaceae	Mycobacterium	1.30359	NA
K02342	August	Bacteria	Actinobacteria	Actinobacteria	Micrococcales	Cellulomonadaceae	Cellulomonas	1.41575	1.27071
K02342	August	Bacteria	Actinobacteria	Actinobacteria	Micrococcales	Microbacteriaceae	Agrococcus	2.23651	1.19043
K02342	August	Bacteria	Actinobacteria	Actinobacteria	Micrococcales	Microbacteriaceae	Candidatus Aquiluna	1.57167	1.3774
K02342	August	Bacteria	Actinobacteria	Actinobacteria	Micrococcales	Microbacteriaceae	Clavibacter	2.61893	1.21389
K02342	August	Bacteria	Actinobacteria	Actinobacteria	Micrococcales	Microbacteriaceae	Microbacterium	1.8945	1.17183
K02342	August	Bacteria	Actinobacteria	Actinobacteria	Micrococcales	Microbacteriaceae	Rathayibacter	2.54585	1.97875
K02342	August	Bacteria	Actinobacteria	Actinobacteria	Micrococcales	Micrococcaceae	Citricoccus	0.645463	0.0564168
K02342	August	Bacteria	Actinobacteria	Actinobacteria	Micrococcales	Micrococcaceae	Kocuria	2.17407	NA
K02342	August	Bacteria	Actinobacteria	Actinobacteria	Micromonosporales	Micromonosporaceae	Actinocatenispora	2.97304	1.90447
K02342	August	Bacteria	Actinobacteria	Actinobacteria	Micromonosporales	Micromonosporaceae	Salinispora	0.85293	0.191014
K02342	August	Bacteria	Actinobacteria	Actinobacteria	Propionibacteriales	Nocardioidaceae	Aeromicrobium	1.20077	NA
K02342	August	Bacteria	Actinobacteria	Actinobacteria	Pseudonocardiales	Pseudonocardiaceae	Umezawaea	1.14239	0.269222
K02342	August	Bacteria	Actinobacteria	Actinobacteria	Streptosporangiales	Nocardiopsaceae	Nocardiopsis	1.2603	1.02094
K02342	August	Bacteria	Actinobacteria	Actinobacteria	Streptosporangiales	Streptosporangiaceae	Microbispora	0.862639	0.0901918
K03231	August	Bacteria	Actinobacteria	Actinobacteria	Micrococcales	Microbacteriaceae	Microbacterium	4.31936	3.06541
K02342	August	Bacteria	Bacteroidetes	Bacteroidia	Bacteroidales	Bacteroidaceae	Bacteroides	2.38941	1.82753
K02342	August	Bacteria	Bacteroidetes	Bacteroidia	Bacteroidales	Balneicellaceae	Balneicella	2.00928	1.3211
K02342	August	Bacteria	Bacteroidetes	Bacteroidia	Bacteroidales	Lentimicrobiaceae	Lentimicrobium	2.73573	1.67517
K02342	August	Bacteria	Bacteroidetes	Bacteroidia	Bacteroidales	Odoribacteraceae	Butyricimonas	2.79316	2.28106
K02342	August	Bacteria	Bacteroidetes	Bacteroidia	Bacteroidales	Odoribacteraceae	Odoribacter	2.25449	1.95905
K02342	August	Bacteria	Bacteroidetes	Bacteroidia	Bacteroidales	Paludibacteraceae	Paludibacter	1.19565	0.789357
K02342	August	Bacteria	Bacteroidetes	Bacteroidia	Bacteroidales	Porphyromonadaceae	Fermentimonas	0.407485	0.0672333
K02342	August	Bacteria	Bacteroidetes	Bacteroidia	Bacteroidales	Porphyromonadaceae	Porphyromonas	2.25336	2.70692
K02342	August	Bacteria	Bacteroidetes	Bacteroidia	Bacteroidales	Porphyromonadaceae	unclassified Porphyromonadaceae	2.54103	1.14616
K02342	August	Bacteria	Bacteroidetes	Bacteroidia	Bacteroidales	Prevotellaceae	Prevotella	3.05602	2.64792
K02342	August	Bacteria	Bacteroidetes	Bacteroidia	Bacteroidales	Prolixibacteraceae	Prolixibacter	3.4326	1.95772
K02342	August	Bacteria	Bacteroidetes	Bacteroidia	Bacteroidales	Rikenellaceae	Acetobacteroides	1.8165	1.495
K02342	August	Bacteria	Bacteroidetes	Bacteroidia	Bacteroidales	Tannerellaceae	Parabacteroides	0.918823	0.432897
K02342	August	Bacteria	Bacteroidetes	Bacteroidia	Bacteroidales	unclassified Bacteroidales	unclassified Bacteroidales	0.495507	NA
K02342	August	Bacteria	Bacteroidetes	Bacteroidia	Marinilabiliales	Marinifilaceae	Labilibaculum	5.0533	6.49427
K02342	August	Bacteria	Bacteroidetes	Bacteroidia	Marinilabiliales	Marinilabiliaceae	Anaerophaga	0.955684	0.29203
K02342	August	Bacteria	Bacteroidetes	Bacteroidia	Marinilabiliales	Marinilabiliaceae	Marinilabilia	0.297333	NA
K02342	August	Bacteria	Bacteroidetes	Bacteroidia	Marinilabiliales	Prolixibacteraceae	Mariniphaga	0.761461	NA
K02342	August	Bacteria	Bacteroidetes	Chitinophagia	Chitinophagales	Chitinophagaceae	Chitinophaga	2.14007	1.29805
K02342	August	Bacteria	Bacteroidetes	Chitinophagia	Chitinophagales	Chitinophagaceae	Flavisolibacter	0.709305	NA
K02342	August	Bacteria	Bacteroidetes	Chitinophagia	Chitinophagales	Chitinophagaceae	Niastella	0.989424	0.49978
K02342	August	Bacteria	Bacteroidetes	Cytophagia	Cytophagales	Cyclobacteriaceae	Algoriphagus	1.6614	2.58318
K02342	August	Bacteria	Bacteroidetes	Cytophagia	Cytophagales	Cyclobacteriaceae	Cyclobacterium	0.872665	NA
K02342	August	Bacteria	Bacteroidetes	Cytophagia	Cytophagales	Cyclobacteriaceae	Echinicola	2.18401	1.68606
K02342	August	Bacteria	Bacteroidetes	Cytophagia	Cytophagales	Cyclobacteriaceae	Mariniradius	1.29768	0.141941
K02342	August	Bacteria	Bacteroidetes	Cytophagia	Cytophagales	Cyclobacteriaceae	Nitritalea	3.0684	2.0891
K02342	August	Bacteria	Bacteroidetes	Cytophagia	Cytophagales	Cytophagaceae	Anditalea	1.43379	0.775548
K02342	August	Bacteria	Bacteroidetes	Cytophagia	Cytophagales	Cytophagaceae	Cytophaga	1.26553	0.823843
K02342	August	Bacteria	Bacteroidetes	Cytophagia	Cytophagales	Cytophagaceae	Dyadobacter	3.36254	1.60977
K02342	August	Bacteria	Bacteroidetes	Cytophagia	Cytophagales	Cytophagaceae	Ekhidna	1.87925	1.70137
K02342	August	Bacteria	Bacteroidetes	Cytophagia	Cytophagales	Cytophagaceae	Pseudarcicella	5.57456	7.6324
K02342	August	Bacteria	Bacteroidetes	Cytophagia	Cytophagales	Cytophagaceae	Runella	1.44096	NA
K02342	August	Bacteria	Bacteroidetes	Cytophagia	Cytophagales	Cytophagaceae	Saccharicrinis	1.17479	1.21225
K02342	August	Bacteria	Bacteroidetes	Cytophagia	Cytophagales	Flammeovirgaceae	Flexithrix	2.02875	0.0388035
K02342	August	Bacteria	Bacteroidetes	Cytophagia	Cytophagales	Flammeovirgaceae	Fulvivirga	0.611707	0.169173
K02342	August	Bacteria	Bacteroidetes	Cytophagia	Cytophagales	Flammeovirgaceae	Marivirga	1.47164	1.14311
K02342	August	Bacteria	Bacteroidetes	Cytophagia	Cytophagales	Flammeovirgaceae	Sediminitomix	1.19693	0.926293
K02342	August	Bacteria	Bacteroidetes	Cytophagia	Cytophagales	Hymenobacteraceae	Hymenobacter	2.97113	2.74693
K02342	August	Bacteria	Bacteroidetes	Cytophagia	Cytophagales	Hymenobacteraceae	Pontibacter	2.66492	3.10408
K02342	August	Bacteria	Bacteroidetes	Cytophagia	Cytophagales	Hymenobacteraceae	Rufibacter	2.19097	1.9022
K02342	August	Bacteria	Bacteroidetes	Cytophagia	Cytophagales	Persicobacteraceae	Persicobacter	1.52398	0.495036
K02342	August	Bacteria	Bacteroidetes	Cytophagia	Cytophagales	unclassified Cytophagales	unclassified Cytophagales	0.699025	NA
K02342	August	Bacteria	Bacteroidetes	Flavobacteriia	Flavobacteriales	Crocinitomicaceae	Crocinitomix	3.76213	3.26458
K02342	August	Bacteria	Bacteroidetes	Flavobacteriia	Flavobacteriales	Crocinitomicaceae	Fluviicola	2.02802	1.93378
K02342	August	Bacteria	Bacteroidetes	Flavobacteriia	Flavobacteriales	Crocinitomicaceae	Lishizhenia	1.87636	1.74901
K02342	August	Bacteria	Bacteroidetes	Flavobacteriia	Flavobacteriales	Cryomorphaceae	Owenweeksia	1.41731	1.00472
K02342	August	Bacteria	Bacteroidetes	Flavobacteriia	Flavobacteriales	Flavobacteriaceae	Aequorivita	2.96445	5.37413
K02342	August	Bacteria	Bacteroidetes	Flavobacteriia	Flavobacteriales	Flavobacteriaceae	Algibacter	1.48557	1.07018
K02342	August	Bacteria	Bacteroidetes	Flavobacteriia	Flavobacteriales	Flavobacteriaceae	Algoriella	1.82941	1.44515
K02342	August	Bacteria	Bacteroidetes	Flavobacteriia	Flavobacteriales	Flavobacteriaceae	Aquimarina	1.08819	0.802588
K02342	August	Bacteria	Bacteroidetes	Flavobacteriia	Flavobacteriales	Flavobacteriaceae	Arenibacter	0.918206	0.844455
K02342	August	Bacteria	Bacteroidetes	Flavobacteriia	Flavobacteriales	Flavobacteriaceae	Bizionia	1.56569	1.09535
K02342	August	Bacteria	Bacteroidetes	Flavobacteriia	Flavobacteriales	Flavobacteriaceae	Capnocytophaga	1.52897	1.84545
K02342	August	Bacteria	Bacteroidetes	Flavobacteriia	Flavobacteriales	Flavobacteriaceae	Cellulophaga	1.41233	1.21722
K02342	August	Bacteria	Bacteroidetes	Flavobacteriia	Flavobacteriales	Flavobacteriaceae	Chryseobacterium	1.64212	1.30369
K02342	August	Bacteria	Bacteroidetes	Flavobacteriia	Flavobacteriales	Flavobacteriaceae	Croceibacter	1.57953	1.35517
K02342	August	Bacteria	Bacteroidetes	Flavobacteriia	Flavobacteriales	Flavobacteriaceae	Croceitalea	1.05558	0.6343
K02342	August	Bacteria	Bacteroidetes	Flavobacteriia	Flavobacteriales	Flavobacteriaceae	Dokdonia	1.67627	2.14642
K02342	August	Bacteria	Bacteroidetes	Flavobacteriia	Flavobacteriales	Flavobacteriaceae	Elizabethkingia	2.141	2.29426
K02342	August	Bacteria	Bacteroidetes	Flavobacteriia	Flavobacteriales	Flavobacteriaceae	Eudoraea	1.68582	1.41047
K02342	August	Bacteria	Bacteroidetes	Flavobacteriia	Flavobacteriales	Flavobacteriaceae	Flaviramulus	1.22322	1.80841
K02342	August	Bacteria	Bacteroidetes	Flavobacteriia	Flavobacteriales	Flavobacteriaceae	Flavobacterium	1.4891	1.42919
K02342	August	Bacteria	Bacteroidetes	Flavobacteriia	Flavobacteriales	Flavobacteriaceae	Formosa	1.93103	1.93813
K02342	August	Bacteria	Bacteroidetes	Flavobacteriia	Flavobacteriales	Flavobacteriaceae	Gaetbulibacter	0.272529	NA
K02342	August	Bacteria	Bacteroidetes	Flavobacteriia	Flavobacteriales	Flavobacteriaceae	Galbibacter	1.05992	0.106884
K02342	August	Bacteria	Bacteroidetes	Flavobacteriia	Flavobacteriales	Flavobacteriaceae	Gelidibacter	6.65634	NA
K02342	August	Bacteria	Bacteroidetes	Flavobacteriia	Flavobacteriales	Flavobacteriaceae	Gillisia	1.86231	1.23337
K02342	August	Bacteria	Bacteroidetes	Flavobacteriia	Flavobacteriales	Flavobacteriaceae	Gramella	2.29783	4.14597
K02342	August	Bacteria	Bacteroidetes	Flavobacteriia	Flavobacteriales	Flavobacteriaceae	Ichthyenterobacterium	2.18639	1.65012
K02342	August	Bacteria	Bacteroidetes	Flavobacteriia	Flavobacteriales	Flavobacteriaceae	Imtechella	1.40079	0.408361
K02342	August	Bacteria	Bacteroidetes	Flavobacteriia	Flavobacteriales	Flavobacteriaceae	Jejuia	0.511802	NA
K02342	August	Bacteria	Bacteroidetes	Flavobacteriia	Flavobacteriales	Flavobacteriaceae	Joostella	0.967249	0.330243
K02342	August	Bacteria	Bacteroidetes	Flavobacteriia	Flavobacteriales	Flavobacteriaceae	Kordia	1.63902	2.10108
K02342	August	Bacteria	Bacteroidetes	Flavobacteriia	Flavobacteriales	Flavobacteriaceae	Lacinutrix	1.90283	1.80403
K02342	August	Bacteria	Bacteroidetes	Flavobacteriia	Flavobacteriales	Flavobacteriaceae	Leeuwenhoekiella	0.823213	0.579397
K02342	August	Bacteria	Bacteroidetes	Flavobacteriia	Flavobacteriales	Flavobacteriaceae	Lutibacter	1.29746	0.187321
K02342	August	Bacteria	Bacteroidetes	Flavobacteriia	Flavobacteriales	Flavobacteriaceae	Mangrovimonas	2.23178	1.75848
K02342	August	Bacteria	Bacteroidetes	Flavobacteriia	Flavobacteriales	Flavobacteriaceae	Maribacter	1.15147	0.95023
K02342	August	Bacteria	Bacteroidetes	Flavobacteriia	Flavobacteriales	Flavobacteriaceae	Marinirhabdus	1.42005	1.09984
K02342	August	Bacteria	Bacteroidetes	Flavobacteriia	Flavobacteriales	Flavobacteriaceae	Meridianimaribacter	1.88679	2.30801
K02342	August	Bacteria	Bacteroidetes	Flavobacteriia	Flavobacteriales	Flavobacteriaceae	Mesoflavibacter	1.29239	0.903181
K02342	August	Bacteria	Bacteroidetes	Flavobacteriia	Flavobacteriales	Flavobacteriaceae	Muricauda	1.58278	1.34509
K02342	August	Bacteria	Bacteroidetes	Flavobacteriia	Flavobacteriales	Flavobacteriaceae	Nonlabens	2.07997	1.60219
K02342	August	Bacteria	Bacteroidetes	Flavobacteriia	Flavobacteriales	Flavobacteriaceae	Olleya	1.80226	1.07199
K02342	August	Bacteria	Bacteroidetes	Flavobacteriia	Flavobacteriales	Flavobacteriaceae	Polaribacter	1.60085	1.67092
K02342	August	Bacteria	Bacteroidetes	Flavobacteriia	Flavobacteriales	Flavobacteriaceae	Psychroflexus	0.440734	0.135825
K02342	August	Bacteria	Bacteroidetes	Flavobacteriia	Flavobacteriales	Flavobacteriaceae	Psychroserpens	2.2197	1.33054
K02342	August	Bacteria	Bacteroidetes	Flavobacteriia	Flavobacteriales	Flavobacteriaceae	Pustulibacterium	1.01547	0.311923
K02342	August	Bacteria	Bacteroidetes	Flavobacteriia	Flavobacteriales	Flavobacteriaceae	Riemerella	1.19809	0.778896
K02342	August	Bacteria	Bacteroidetes	Flavobacteriia	Flavobacteriales	Flavobacteriaceae	Robiginitalea	1.878	1.6695
K02342	August	Bacteria	Bacteroidetes	Flavobacteriia	Flavobacteriales	Flavobacteriaceae	Salegentibacter	3.19458	2.60438
K02342	August	Bacteria	Bacteroidetes	Flavobacteriia	Flavobacteriales	Flavobacteriaceae	Salinimicrobium	1.26018	1.24073
K02342	August	Bacteria	Bacteroidetes	Flavobacteriia	Flavobacteriales	Flavobacteriaceae	Seonamhaeicola	1.72501	1.31721
K02342	August	Bacteria	Bacteroidetes	Flavobacteriia	Flavobacteriales	Flavobacteriaceae	Tamlana	1.87806	2.78093
K02342	August	Bacteria	Bacteroidetes	Flavobacteriia	Flavobacteriales	Flavobacteriaceae	Tenacibaculum	1.70595	2.77259
K02342	August	Bacteria	Bacteroidetes	Flavobacteriia	Flavobacteriales	Flavobacteriaceae	Ulvibacter	1.87987	2.06919
K02342	August	Bacteria	Bacteroidetes	Flavobacteriia	Flavobacteriales	Flavobacteriaceae	unclassified Flavobacteriaceae	2.30042	2.68701
K02342	August	Bacteria	Bacteroidetes	Flavobacteriia	Flavobacteriales	Flavobacteriaceae	Weeksella	2.29908	2.97249
K02342	August	Bacteria	Bacteroidetes	Flavobacteriia	Flavobacteriales	Flavobacteriaceae	Winogradskyella	1.50613	1.22959
K02342	August	Bacteria	Bacteroidetes	Flavobacteriia	Flavobacteriales	Flavobacteriaceae	Xanthomarina	1.43643	0.990829
K02342	August	Bacteria	Bacteroidetes	Flavobacteriia	Flavobacteriales	Flavobacteriaceae	Zeaxanthinibacter	1.03489	1.08479
K02342	August	Bacteria	Bacteroidetes	Flavobacteriia	Flavobacteriales	Flavobacteriaceae	Zhouia	0.904925	NA
K02342	August	Bacteria	Bacteroidetes	Flavobacteriia	Flavobacteriales	Schleiferiaceae	Schleiferia	0.702902	0.647954
K02342	August	Bacteria	Bacteroidetes	Flavobacteriia	Flavobacteriales	unclassified Flavobacteriales	unclassified Flavobacteriales	1.52402	0.892823
K02342	August	Bacteria	Bacteroidetes	Saprospiria	Saprospirales	Haliscomenobacteraceae	Phaeodactylibacter	3.10398	1.41533
K02342	August	Bacteria	Bacteroidetes	Saprospiria	Saprospirales	Lewinellaceae	Lewinella	1.43147	1.89176
K02342	August	Bacteria	Bacteroidetes	Sphingobacteriia	Sphingobacteriales	Chitinophagaceae	Niastella	2.30147	1.65708
K02342	August	Bacteria	Bacteroidetes	Sphingobacteriia	Sphingobacteriales	Chitinophagaceae	Terrimonas	4.8281	4.08998
K02342	August	Bacteria	Bacteroidetes	Sphingobacteriia	Sphingobacteriales	Sphingobacteriaceae	Arcticibacter	0.589709	0.408886
K02342	August	Bacteria	Bacteroidetes	Sphingobacteriia	Sphingobacteriales	Sphingobacteriaceae	Mucilaginibacter	2.8393	2.33961
K02342	August	Bacteria	Bacteroidetes	Sphingobacteriia	Sphingobacteriales	Sphingobacteriaceae	Parapedobacter	3.97018	3.99885
K02342	August	Bacteria	Bacteroidetes	Sphingobacteriia	Sphingobacteriales	Sphingobacteriaceae	Pedobacter	3.59163	4.20898
K02342	August	Bacteria	Bacteroidetes	Sphingobacteriia	Sphingobacteriales	Sphingobacteriaceae	Solitalea	2.0411	1.83957
K02342	August	Bacteria	Bacteroidetes	Sphingobacteriia	Sphingobacteriales	Sphingobacteriaceae	Sphingobacterium	1.97698	1.59618
K02342	August	Bacteria	Bacteroidetes	unclassified Bacteroidetes	unclassified Bacteroidetes	unclassified Bacteroidetes	unclassified Bacteroidetes	2.6446	2.63439
K03113	August	Bacteria	Bacteroidetes	Bacteroidia	Bacteroidales	Bacteroidaceae	Bacteroides	3.25381	3.13733
K03113	August	Bacteria	Bacteroidetes	Bacteroidia	Marinilabiliales	Marinifilaceae	Labilibaculum	2.43146	3.05606
K03113	August	Bacteria	Bacteroidetes	Bacteroidia	Marinilabiliales	Marinifilaceae	Marinifilum	0.671396	NA
K03113	August	Bacteria	Bacteroidetes	Bacteroidia	Marinilabiliales	Marinilabiliaceae	Geofilum	8.44924	9.283
K03113	August	Bacteria	Bacteroidetes	Chitinophagia	Chitinophagales	Chitinophagaceae	Chitinophaga	1.43189	NA
K03113	August	Bacteria	Bacteroidetes	Cytophagia	Cytophagales	Cyclobacteriaceae	Algoriphagus	2.69245	2.90014
K03113	August	Bacteria	Bacteroidetes	Cytophagia	Cytophagales	Cyclobacteriaceae	Belliella	1.13527	0.853005
K03113	August	Bacteria	Bacteroidetes	Cytophagia	Cytophagales	Cytophagaceae	Dyadobacter	1.02021	0.14421
K03113	August	Bacteria	Bacteroidetes	Cytophagia	Cytophagales	Flammeovirgaceae	Flammeovirga	3.28386	3.24392
K03113	August	Bacteria	Bacteroidetes	Cytophagia	Cytophagales	Flammeovirgaceae	Marivirga	1.2265	1.35455
K03113	August	Bacteria	Bacteroidetes	Cytophagia	Cytophagales	Hymenobacteraceae	Pontibacter	1.56044	0.672988
K03113	August	Bacteria	Bacteroidetes	Cytophagia	Cytophagales	Microscillaceae	Microscilla	0.748118	NA
K03113	August	Bacteria	Bacteroidetes	Cytophagia	Cytophagales	Mooreiaceae	Mooreia	1.66585	0.933886
K03113	August	Bacteria	Bacteroidetes	Flavobacteriia	Flavobacteriales	Crocinitomicaceae	Fluviicola	3.11172	3.10998
K03113	August	Bacteria	Bacteroidetes	Flavobacteriia	Flavobacteriales	Crocinitomicaceae	Lishizhenia	2.63163	2.47836
K03113	August	Bacteria	Bacteroidetes	Flavobacteriia	Flavobacteriales	Flavobacteriaceae	Aequorivita	2.39995	2.56053
K03113	August	Bacteria	Bacteroidetes	Flavobacteriia	Flavobacteriales	Flavobacteriaceae	Aquimarina	1.93952	1.19977
K03113	August	Bacteria	Bacteroidetes	Flavobacteriia	Flavobacteriales	Flavobacteriaceae	Arenibacter	2.02394	2.60173
K03113	August	Bacteria	Bacteroidetes	Flavobacteriia	Flavobacteriales	Flavobacteriaceae	Cellulophaga	1.43238	0.93837
K03113	August	Bacteria	Bacteroidetes	Flavobacteriia	Flavobacteriales	Flavobacteriaceae	Elizabethkingia	2.16098	0.734879
K03113	August	Bacteria	Bacteroidetes	Flavobacteriia	Flavobacteriales	Flavobacteriaceae	Flavobacterium	2.27934	3.20181
K03113	August	Bacteria	Bacteroidetes	Flavobacteriia	Flavobacteriales	Flavobacteriaceae	Formosa	3.50528	6.30775
K03113	August	Bacteria	Bacteroidetes	Flavobacteriia	Flavobacteriales	Flavobacteriaceae	Gillisia	0.6936	0.31394
K03113	August	Bacteria	Bacteroidetes	Flavobacteriia	Flavobacteriales	Flavobacteriaceae	Gramella	1.69251	0.892275
K03113	August	Bacteria	Bacteroidetes	Flavobacteriia	Flavobacteriales	Flavobacteriaceae	Kordia	1.35901	1.00228
K03113	August	Bacteria	Bacteroidetes	Flavobacteriia	Flavobacteriales	Flavobacteriaceae	Lutibacter	1.61134	1.04682
K03113	August	Bacteria	Bacteroidetes	Flavobacteriia	Flavobacteriales	Flavobacteriaceae	Maribacter	1.40195	NA
K03113	August	Bacteria	Bacteroidetes	Flavobacteriia	Flavobacteriales	Flavobacteriaceae	Myroides	2.54275	2.62128
K03113	August	Bacteria	Bacteroidetes	Flavobacteriia	Flavobacteriales	Flavobacteriaceae	Ochrovirga	2.04847	2.74013
K03113	August	Bacteria	Bacteroidetes	Flavobacteriia	Flavobacteriales	Flavobacteriaceae	Polaribacter	1.92413	2.19579
K03113	August	Bacteria	Bacteroidetes	Flavobacteriia	Flavobacteriales	Flavobacteriaceae	Salinimicrobium	2.15607	1.17493
K03113	August	Bacteria	Bacteroidetes	Flavobacteriia	Flavobacteriales	Flavobacteriaceae	Tenacibaculum	1.59725	1.49689
K03113	August	Bacteria	Bacteroidetes	Flavobacteriia	Flavobacteriales	Flavobacteriaceae	Ulvibacter	1.99847	1.8346
K03113	August	Bacteria	Bacteroidetes	Flavobacteriia	Flavobacteriales	Flavobacteriaceae	unclassified Flavobacteriaceae	4.40767	2.82937
K03113	August	Bacteria	Bacteroidetes	Flavobacteriia	Flavobacteriales	Flavobacteriaceae	Wenyingzhuangia	0.581196	0.0773633
K03113	August	Bacteria	Bacteroidetes	Flavobacteriia	unclassified Flavobacteriia	unclassified Flavobacteriia	unclassified Flavobacteriia	1.08767	NA
K03113	August	Bacteria	Bacteroidetes	Sphingobacteriia	Sphingobacteriales	Sphingobacteriaceae	Pedobacter	3.58564	3.39111
K03113	August	Bacteria	Bacteroidetes	Sphingobacteriia	Sphingobacteriales	Sphingobacteriaceae	Sphingobacterium	1.8987	1.77512
K03113	August	Bacteria	Bacteroidetes	unclassified Bacteroidetes	unclassified Bacteroidetes	unclassified Bacteroidetes	unclassified Bacteroidetes	2.05354	1.53832
K02342	August	Bacteria	Chlamydiae	Chlamydiia	Parachlamydiales	Parachlamydiaceae	Parachlamydia	0.764263	NA
K04799	August	Bacteria	Chlamydiae	Chlamydiia	Chlamydiales	Chlamydiaceae	Chlamydia	1.46302	0.508212
K02342	August	Bacteria	Chlorobi	Chlorobia	Chlorobiales	Chlorobiaceae	Chlorobium	0.86979	0.428541
K02342	August	Bacteria	Cyanobacteria	unclassified Cyanobacteria	Nostocales	Nostocaceae	Anabaena	7.96375	NA
K02342	August	Bacteria	Cyanobacteria	unclassified Cyanobacteria	Nostocales	Nostocaceae	Trichormus	6.55925	7.63062
K03113	August	Bacteria	Cyanobacteria	unclassified Cyanobacteria	Oscillatoriales	Microcoleaceae	Arthrospira	1.12695	0.915217
K03113	August	Bacteria	Cyanobacteria	unclassified Cyanobacteria	Synechococcales	Leptolyngbyaceae	Leptolyngbya	2.80591	1.35113
K03113	August	Bacteria	Cyanobacteria	unclassified Cyanobacteria	Synechococcales	Merismopediaceae	Aphanocapsa	0.771485	0.421308
K02342	August	Bacteria	Firmicutes	Bacilli	Bacillales	Paenibacillaceae	Paenibacillus	0.552957	NA
K02342	August	Bacteria	Firmicutes	Clostridia	Clostridiales	Clostridiaceae	Clostridium	0.493745	NA
K02342	August	Bacteria	Firmicutes	Clostridia	Clostridiales	unclassified Clostridiales	Anaerovirgula	1.42228	1.14985
K03231	August	Bacteria	Firmicutes	Bacilli	Bacillales	Paenibacillaceae	Paenibacillus	3.22739	3.33983
K04802	August	Bacteria	Firmicutes	Bacilli	Bacillales	Bacillaceae	Bacillus	1.86435	1.28735
K12879	August	Bacteria	Firmicutes	Bacilli	Lactobacillales	Lactobacillaceae	Lactobacillus	1.49681	1.36566
K02342	August	Bacteria	Marinimicrobia	unclassified Marinimicrobia	unclassified Marinimicrobia	unclassified Marinimicrobia	unclassified Marinimicrobia	0.385431	NA
K03113	August	Bacteria	Nitrospirae	Nitrospira	Nitrospirales	Nitrospiraceae	Nitrospira	4.07202	4.27941
K02323	August	Bacteria	Proteobacteria	Betaproteobacteria	Burkholderiales	Burkholderiaceae	Burkholderia	5.54234	5.64145
K02342	August	Bacteria	Proteobacteria	Acidithiobacillia	Acidithiobacillales	Thermithiobacillaceae	Thermithiobacillus	0.990998	0.847964
K02342	August	Bacteria	Proteobacteria	Alphaproteobacteria	Caulobacterales	Caulobacteraceae	Brevundimonas	0.847867	NA
K02342	August	Bacteria	Proteobacteria	Alphaproteobacteria	Holosporales	Candidatus Paracaedibacteraceae	Candidatus Odyssella	2.26397	1.49561
K02342	August	Bacteria	Proteobacteria	Alphaproteobacteria	Holosporales	unclassified Holosporales	unclassified Holosporales	1.2302	0.50631
K02342	August	Bacteria	Proteobacteria	Alphaproteobacteria	Pelagibacterales	Pelagibacteraceae	Candidatus Pelagibacter	3.35308	3.06675
K02342	August	Bacteria	Proteobacteria	Alphaproteobacteria	Pelagibacterales	Pelagibacteraceae	unclassified Pelagibacteraceae	1.24668	0.797675
K02342	August	Bacteria	Proteobacteria	Alphaproteobacteria	Pelagibacterales	unclassified Pelagibacterales	Candidatus Fonsibacter	1.10591	NA
K02342	August	Bacteria	Proteobacteria	Alphaproteobacteria	Rhizobiales	Bartonellaceae	Bartonella	2.20306	NA
K02342	August	Bacteria	Proteobacteria	Alphaproteobacteria	Rhizobiales	Cohaesibacteraceae	Cohaesibacter	1.86183	NA
K02342	August	Bacteria	Proteobacteria	Alphaproteobacteria	Rhizobiales	Hyphomicrobiaceae	Blastochloris	2.23895	NA
K02342	August	Bacteria	Proteobacteria	Alphaproteobacteria	Rhizobiales	Hyphomicrobiaceae	Devosia	1.22721	0.774669
K02342	August	Bacteria	Proteobacteria	Alphaproteobacteria	Rhizobiales	Methylocystaceae	Terasakiella	0.801565	0.417032
K02342	August	Bacteria	Proteobacteria	Alphaproteobacteria	Rhizobiales	Rhizobiaceae	Rhizobium	8.58885	NA
K02342	August	Bacteria	Proteobacteria	Alphaproteobacteria	Rhizobiales	Rhodobiaceae	Parvibaculum	0.978814	0.340567
K02342	August	Bacteria	Proteobacteria	Alphaproteobacteria	Rhizobiales	Rhodobiaceae	Tepidicaulis	1.81311	1.16505
K02342	August	Bacteria	Proteobacteria	Alphaproteobacteria	Rhodobacterales	Rhodobacteraceae	Albidovulum	4.48957	2.98395
K02342	August	Bacteria	Proteobacteria	Alphaproteobacteria	Rhodobacterales	Rhodobacteraceae	Celeribacter	0.805423	0.543965
K02342	August	Bacteria	Proteobacteria	Alphaproteobacteria	Rhodobacterales	Rhodobacteraceae	Jannaschia	3.43063	4.34691
K02342	August	Bacteria	Proteobacteria	Alphaproteobacteria	Rhodobacterales	Rhodobacteraceae	Litoreibacter	4.39618	5.07264
K02342	August	Bacteria	Proteobacteria	Alphaproteobacteria	Rhodobacterales	Rhodobacteraceae	Loktanella	1.75387	1.49883
K02342	August	Bacteria	Proteobacteria	Alphaproteobacteria	Rhodobacterales	Rhodobacteraceae	Marivita	2.23454	2.28883
K02342	August	Bacteria	Proteobacteria	Alphaproteobacteria	Rhodobacterales	Rhodobacteraceae	Monaibacterium	1.01847	0.866308
K02342	August	Bacteria	Proteobacteria	Alphaproteobacteria	Rhodobacterales	Rhodobacteraceae	Nesiotobacter	1.92057	2.84971
K02342	August	Bacteria	Proteobacteria	Alphaproteobacteria	Rhodobacterales	Rhodobacteraceae	Oceanicola	0.931425	0.318012
K02342	August	Bacteria	Proteobacteria	Alphaproteobacteria	Rhodobacterales	Rhodobacteraceae	Octadecabacter	0.646024	0.125246
K02342	August	Bacteria	Proteobacteria	Alphaproteobacteria	Rhodobacterales	Rhodobacteraceae	Paracoccus	0.897972	1.07829
K02342	August	Bacteria	Proteobacteria	Alphaproteobacteria	Rhodobacterales	Rhodobacteraceae	Pseudovibrio	1.89025	1.93319
K02342	August	Bacteria	Proteobacteria	Alphaproteobacteria	Rhodobacterales	Rhodobacteraceae	Rhodobacter	2.46111	2.6835
K02342	August	Bacteria	Proteobacteria	Alphaproteobacteria	Rhodobacterales	Rhodobacteraceae	Rhodovulum	1.2158	0.721701
K02342	August	Bacteria	Proteobacteria	Alphaproteobacteria	Rhodobacterales	Rhodobacteraceae	Roseobacter	1.4583	1.42875
K02342	August	Bacteria	Proteobacteria	Alphaproteobacteria	Rhodobacterales	Rhodobacteraceae	Roseovarius	0.623478	NA
K02342	August	Bacteria	Proteobacteria	Alphaproteobacteria	Rhodobacterales	Rhodobacteraceae	Ruegeria	1.07648	0.481122
K02342	August	Bacteria	Proteobacteria	Alphaproteobacteria	Rhodobacterales	Rhodobacteraceae	Shimia	1.89334	1.1196
K02342	August	Bacteria	Proteobacteria	Alphaproteobacteria	Rhodobacterales	Rhodobacteraceae	Stappia	1.13102	0.725217
K02342	August	Bacteria	Proteobacteria	Alphaproteobacteria	Rhodobacterales	Rhodobacteraceae	Sulfitobacter	1.7937	1.53276
K02342	August	Bacteria	Proteobacteria	Alphaproteobacteria	Rhodobacterales	Rhodobacteraceae	Thalassobium	2.83326	3.31599
K02342	August	Bacteria	Proteobacteria	Alphaproteobacteria	Rhodobacterales	Rhodobacteraceae	Thioclava	0.566532	0.581401
K02342	August	Bacteria	Proteobacteria	Alphaproteobacteria	Rhodobacterales	Rhodobacteraceae	Tropicimonas	0.870008	0.475211
K02342	August	Bacteria	Proteobacteria	Alphaproteobacteria	Rhodobacterales	Rhodobacteraceae	unclassified Rhodobacteraceae	1.39422	1.29299
K02342	August	Bacteria	Proteobacteria	Alphaproteobacteria	Rhodobacterales	unclassified Rhodobacterales	unclassified Rhodobacterales	0.953214	0.660772
K02342	August	Bacteria	Proteobacteria	Alphaproteobacteria	Rhodospirillales	Acetobacteraceae	Rubritepida	0.621064	0.332465
K02342	August	Bacteria	Proteobacteria	Alphaproteobacteria	Rhodospirillales	Rhodospirillaceae	Fodinicurvata	1.6243	0.662821
K02342	August	Bacteria	Proteobacteria	Alphaproteobacteria	Rhodospirillales	Rhodospirillaceae	Magnetospirillum	1.43165	0.624026
K02342	August	Bacteria	Proteobacteria	Alphaproteobacteria	Rhodospirillales	Rhodospirillaceae	Magnetovibrio	1.62152	1.03243
K02342	August	Bacteria	Proteobacteria	Alphaproteobacteria	Rhodospirillales	Rhodospirillaceae	Thalassospira	1.64629	1.15352
K02342	August	Bacteria	Proteobacteria	Alphaproteobacteria	Rhodospirillales	Rhodospirillaceae	Tistlia	1.29988	0.790055
K02342	August	Bacteria	Proteobacteria	Alphaproteobacteria	Rhodospirillales	unclassified Rhodospirillales	unclassified Rhodospirillales	1.24042	0.879935
K02342	August	Bacteria	Proteobacteria	Alphaproteobacteria	Rickettsiales	Anaplasmataceae	Ehrlichia	2.25361	1.30916
K02342	August	Bacteria	Proteobacteria	Alphaproteobacteria	Rickettsiales	Anaplasmataceae	Wolbachia	1.61597	1.18662
K02342	August	Bacteria	Proteobacteria	Alphaproteobacteria	Rickettsiales	Rickettsiaceae	Rickettsia	1.79142	1.99058
K02342	August	Bacteria	Proteobacteria	Alphaproteobacteria	Rickettsiales	unclassified Rickettsiales	unclassified Rickettsiales	2.33063	1.50818
K02342	August	Bacteria	Proteobacteria	Alphaproteobacteria	Sphingomonadales	Erythrobacteraceae	Altererythrobacter	1.78646	NA
K02342	August	Bacteria	Proteobacteria	Alphaproteobacteria	Sphingomonadales	Sphingomonadaceae	Sphingomonas	1.06905	0.565537
K02342	August	Bacteria	Proteobacteria	Alphaproteobacteria	unclassified Alphaproteobacteria	unclassified Alphaproteobacteria	Candidatus Puniceispirillum	2.10065	1.28089
K02342	August	Bacteria	Proteobacteria	Alphaproteobacteria	unclassified Alphaproteobacteria	unclassified Alphaproteobacteria	unclassified Alphaproteobacteria	1.80803	0.818604
K02342	August	Bacteria	Proteobacteria	Betaproteobacteria	Burkholderiales	Alcaligenaceae	Bordetella	1.60994	1.49821
K02342	August	Bacteria	Proteobacteria	Betaproteobacteria	Burkholderiales	Burkholderiaceae	Polynucleobacter	1.6307	1.2083
K02342	August	Bacteria	Proteobacteria	Betaproteobacteria	Burkholderiales	Comamonadaceae	Caldimonas	0.698943	0.65937
K02342	August	Bacteria	Proteobacteria	Betaproteobacteria	Burkholderiales	Comamonadaceae	Hydrogenophaga	2.36029	1.79429
K02342	August	Bacteria	Proteobacteria	Betaproteobacteria	Burkholderiales	Comamonadaceae	Hylemonella	1.34249	1.10694
K02342	August	Bacteria	Proteobacteria	Betaproteobacteria	Burkholderiales	Comamonadaceae	Limnohabitans	0.841463	1.11081
K02342	August	Bacteria	Proteobacteria	Betaproteobacteria	Burkholderiales	Comamonadaceae	Polaromonas	1.55148	0.979097
K02342	August	Bacteria	Proteobacteria	Betaproteobacteria	Burkholderiales	Comamonadaceae	Rhodoferax	1.48175	1.86367
K02342	August	Bacteria	Proteobacteria	Betaproteobacteria	Burkholderiales	Comamonadaceae	Variovorax	0.615381	NA
K02342	August	Bacteria	Proteobacteria	Betaproteobacteria	Burkholderiales	Oxalobacteraceae	Duganella	0.435255	0.0531029
K02342	August	Bacteria	Proteobacteria	Betaproteobacteria	Burkholderiales	Oxalobacteraceae	Noviherbaspirillum	0.975845	0.465338
K02342	August	Bacteria	Proteobacteria	Betaproteobacteria	Ferrovales	Ferrovaceae	Ferrovum	1.81367	NA
K02342	August	Bacteria	Proteobacteria	Betaproteobacteria	Neisseriales	Chromobacteriaceae	Paludibacterium	1.87069	0.63933
K02342	August	Bacteria	Proteobacteria	Betaproteobacteria	Nitrosomonadales	Methylophilaceae	Methylobacillus	0.706556	NA
K02342	August	Bacteria	Proteobacteria	Betaproteobacteria	Nitrosomonadales	Methylophilaceae	Methylophilus	2.13851	1.51656
K02342	August	Bacteria	Proteobacteria	Betaproteobacteria	Nitrosomonadales	Methylophilaceae	Methylotenera	0.644495	0.416604
K02342	August	Bacteria	Proteobacteria	Betaproteobacteria	Nitrosomonadales	Methylophilaceae	Methylovorus	0.726722	0.398407
K02342	August	Bacteria	Proteobacteria	Betaproteobacteria	Nitrosomonadales	Methylophilaceae	unclassified Methylophilaceae	1.60793	1.80195
K02342	August	Bacteria	Proteobacteria	Betaproteobacteria	Nitrosomonadales	Nitrosomonadaceae	Nitrosomonas	1.89504	1.3397
K02342	August	Bacteria	Proteobacteria	Betaproteobacteria	Nitrosomonadales	Nitrosomonadaceae	Nitrosospira	2.0859	2.40854
K02342	August	Bacteria	Proteobacteria	Betaproteobacteria	Nitrosomonadales	Nitrosomonadaceae	Nitrosovibrio	0.898532	0.602552
K02342	August	Bacteria	Proteobacteria	Betaproteobacteria	Nitrosomonadales	unclassified Nitrosomonadales	unclassified Nitrosomonadales	2.07294	1.53414
K02342	August	Bacteria	Proteobacteria	Betaproteobacteria	Rhodocyclales	Azonexaceae	Dechloromonas	1.69192	0.880347
K02342	August	Bacteria	Proteobacteria	Betaproteobacteria	Rhodocyclales	Rhodocyclaceae	Dechlorobacter	1.42592	0.952884
K02342	August	Bacteria	Proteobacteria	Betaproteobacteria	Rhodocyclales	Zoogloeaceae	Thauera	1.2016	0.738114
K02342	August	Bacteria	Proteobacteria	Betaproteobacteria	Rhodocyclales	Zoogloeaceae	Zoogloea	1.41572	1.23701
K02342	August	Bacteria	Proteobacteria	Betaproteobacteria	unclassified Betaproteobacteria	unclassified Betaproteobacteria	Kinetoplastibacterium	0.80944	0.182312
K02342	August	Bacteria	Proteobacteria	Betaproteobacteria	unclassified Betaproteobacteria	unclassified Betaproteobacteria	unclassified Betaproteobacteria	1.17481	1.13505
K02342	August	Bacteria	Proteobacteria	Deltaproteobacteria	Desulfovibrionales	Desulfovibrionaceae	Pseudodesulfovibrio	0.820313	0.378099
K02342	August	Bacteria	Proteobacteria	Deltaproteobacteria	Desulfuromonadales	Desulfuromonadaceae	Desulfuromonas	1.58275	1.29457
K02342	August	Bacteria	Proteobacteria	Gammaproteobacteria	Alteromonadales	Alteromonadaceae	Glaciecola	6.7365	NA
K02342	August	Bacteria	Proteobacteria	Gammaproteobacteria	Alteromonadales	Alteromonadaceae	Marinobacter	0.807329	0.26296
K02342	August	Bacteria	Proteobacteria	Gammaproteobacteria	Alteromonadales	Alteromonadaceae	Paraglaciecola	1.7575	NA
K02342	August	Bacteria	Proteobacteria	Gammaproteobacteria	Alteromonadales	Alteromonadaceae	unclassified Alteromonadaceae	1.0183	0.97512
K02342	August	Bacteria	Proteobacteria	Gammaproteobacteria	Alteromonadales	Idiomarinaceae	Idiomarina	2.5344	1.76158
K02342	August	Bacteria	Proteobacteria	Gammaproteobacteria	Alteromonadales	Moritellaceae	Moritella	1.77934	1.07971
K02342	August	Bacteria	Proteobacteria	Gammaproteobacteria	Alteromonadales	Pseudoalteromonadaceae	Pseudoalteromonas	1.58762	1.23548
K02342	August	Bacteria	Proteobacteria	Gammaproteobacteria	Cellvibrionales	Cellvibrionaceae	Cellvibrio	1.81953	1.23769
K02342	August	Bacteria	Proteobacteria	Gammaproteobacteria	Cellvibrionales	Cellvibrionaceae	Gilvimarinus	1.3803	1.74027
K02342	August	Bacteria	Proteobacteria	Gammaproteobacteria	Cellvibrionales	Cellvibrionaceae	Simiduia	1.31771	1.17933
K02342	August	Bacteria	Proteobacteria	Gammaproteobacteria	Cellvibrionales	Cellvibrionaceae	Teredinibacter	1.31672	0.776832
K02342	August	Bacteria	Proteobacteria	Gammaproteobacteria	Cellvibrionales	Halieaceae	Haliea	1.98279	2.42046
K02342	August	Bacteria	Proteobacteria	Gammaproteobacteria	Cellvibrionales	Halieaceae	Halioglobus	2.74184	2.90782
K02342	August	Bacteria	Proteobacteria	Gammaproteobacteria	Cellvibrionales	Halieaceae	Luminiphilus	4.46334	3.906
K02342	August	Bacteria	Proteobacteria	Gammaproteobacteria	Cellvibrionales	Halieaceae	unclassified Halieaceae	2.63461	2.68519
K02342	August	Bacteria	Proteobacteria	Gammaproteobacteria	Cellvibrionales	Microbulbiferaceae	Microbulbifer	2.49109	2.6675
K02342	August	Bacteria	Proteobacteria	Gammaproteobacteria	Cellvibrionales	Porticoccaceae	Porticoccus	1.1684	0.784466
K02342	August	Bacteria	Proteobacteria	Gammaproteobacteria	Cellvibrionales	Porticoccaceae	unclassified Porticoccaceae	1.45251	1.3549
K02342	August	Bacteria	Proteobacteria	Gammaproteobacteria	Cellvibrionales	Spongiibacteraceae	Dasania	1.29846	0.822076
K02342	August	Bacteria	Proteobacteria	Gammaproteobacteria	Cellvibrionales	Spongiibacteraceae	Oceanicoccus	3.60702	3.17149
K02342	August	Bacteria	Proteobacteria	Gammaproteobacteria	Cellvibrionales	Spongiibacteraceae	Spongiibacter	1.21079	0.965797
K02342	August	Bacteria	Proteobacteria	Gammaproteobacteria	Cellvibrionales	Spongiibacteraceae	unclassified Spongiibacteraceae	2.09288	1.13718
K02342	August	Bacteria	Proteobacteria	Gammaproteobacteria	Chromatiales	Chromatiaceae	Marichromatium	3.19308	0.722093
K02342	August	Bacteria	Proteobacteria	Gammaproteobacteria	Chromatiales	Chromatiaceae	Thiocystis	0.824133	0.29578
K02342	August	Bacteria	Proteobacteria	Gammaproteobacteria	Chromatiales	Chromatiaceae	Thiorhodovibrio	0.465293	NA
K02342	August	Bacteria	Proteobacteria	Gammaproteobacteria	Chromatiales	Ectothiorhodospiraceae	Acidihalobacter	0.697861	0.0112183
K02342	August	Bacteria	Proteobacteria	Gammaproteobacteria	Enterobacterales	Erwiniaceae	Pantoea	2.84277	NA
K02342	August	Bacteria	Proteobacteria	Gammaproteobacteria	Legionellales	Legionellaceae	Tatlockia	1.56486	0.884772
K02342	August	Bacteria	Proteobacteria	Gammaproteobacteria	Lysobacterales	Lysobacteraceae	Luteimonas	0.97498	0.0667898
K02342	August	Bacteria	Proteobacteria	Gammaproteobacteria	Methylococcales	Methylococcaceae	Methylocaldum	0.719887	NA
K02342	August	Bacteria	Proteobacteria	Gammaproteobacteria	Methylococcales	Methylococcaceae	Methylomonas	1.48926	0.895833
K02342	August	Bacteria	Proteobacteria	Gammaproteobacteria	Oceanospirillales	Alcanivoracaceae	Alcanivorax	0.790623	0.546229
K02342	August	Bacteria	Proteobacteria	Gammaproteobacteria	Oceanospirillales	Endozoicomonaceae	Endozoicomonas	1.45485	1.13911
K02342	August	Bacteria	Proteobacteria	Gammaproteobacteria	Oceanospirillales	Halomonadaceae	Cobetia	1.41709	0.767462
K02342	August	Bacteria	Proteobacteria	Gammaproteobacteria	Oceanospirillales	Halomonadaceae	Halomonas	1.69735	1.79989
K02342	August	Bacteria	Proteobacteria	Gammaproteobacteria	Oceanospirillales	Kangiellaceae	Kangiella	2.8325	2.48189
K02342	August	Bacteria	Proteobacteria	Gammaproteobacteria	Oceanospirillales	Oceanospirillaceae	Marinobacterium	1.91944	2.01887
K02342	August	Bacteria	Proteobacteria	Gammaproteobacteria	Oceanospirillales	Oceanospirillaceae	Marinomonas	0.346855	NA
K02342	August	Bacteria	Proteobacteria	Gammaproteobacteria	Oceanospirillales	Oceanospirillaceae	Neptuniibacter	0.651369	0.148794
K02342	August	Bacteria	Proteobacteria	Gammaproteobacteria	Oceanospirillales	Oceanospirillaceae	Neptunomonas	1.62281	1.56304
K02342	August	Bacteria	Proteobacteria	Gammaproteobacteria	Oceanospirillales	Oceanospirillaceae	Oleispira	2.74997	3.26163
K02342	August	Bacteria	Proteobacteria	Gammaproteobacteria	Oceanospirillales	Saccharospirillaceae	Gynuella	0.501106	0.370991
K02342	August	Bacteria	Proteobacteria	Gammaproteobacteria	Oceanospirillales	Saccharospirillaceae	Reinekea	0.500477	0.220994
K02342	August	Bacteria	Proteobacteria	Gammaproteobacteria	Pseudomonadales	Moraxellaceae	Psychrobacter	1.40449	1.65463
K02342	August	Bacteria	Proteobacteria	Gammaproteobacteria	Pseudomonadales	Pseudomonadaceae	Oblitimonas	2.80085	1.68125
K02342	August	Bacteria	Proteobacteria	Gammaproteobacteria	Pseudomonadales	Pseudomonadaceae	Pseudomonas	1.56169	0.976225
K02342	August	Bacteria	Proteobacteria	Gammaproteobacteria	Thiotrichales	Piscirickettsiaceae	Methylophaga	1.24728	1.1724
K02342	August	Bacteria	Proteobacteria	Gammaproteobacteria	Thiotrichales	Piscirickettsiaceae	Thiomicrospira	2.24806	2.66041
K02342	August	Bacteria	Proteobacteria	Gammaproteobacteria	unclassified Gammaproteobacteria	unclassified Gammaproteobacteria	Candidatus Thioglobus	1.284	1.13194
K02342	August	Bacteria	Proteobacteria	Gammaproteobacteria	unclassified Gammaproteobacteria	unclassified Gammaproteobacteria	unclassified Gammaproteobacteria	2.06709	1.52946
K03044	August	Bacteria	Proteobacteria	Gammaproteobacteria	unclassified Gammaproteobacteria	unclassified Gammaproteobacteria	unclassified Gammaproteobacteria	2.14303	2.28666
K03113	August	Bacteria	Proteobacteria	Betaproteobacteria	Burkholderiales	Comamonadaceae	Acidovorax	1.28383	1.18038
K03113	August	Bacteria	Proteobacteria	Betaproteobacteria	Burkholderiales	Oxalobacteraceae	Massilia	5.14472	5.68022
K03113	August	Bacteria	Proteobacteria	Betaproteobacteria	unclassified Betaproteobacteria	unclassified Betaproteobacteria	unclassified Betaproteobacteria	2.00695	1.56564
K03113	August	Bacteria	Proteobacteria	Deltaproteobacteria	Desulfovibrionales	Desulfovibrionaceae	Desulfovibrio	1.99825	1.22982
K03113	August	Bacteria	Proteobacteria	Gammaproteobacteria	Alteromonadales	Alteromonadaceae	Glaciecola	1.21498	NA
K03113	August	Bacteria	Proteobacteria	Gammaproteobacteria	Alteromonadales	Alteromonadaceae	Marinobacter	0.796809	0.00999903
K03113	August	Bacteria	Proteobacteria	Gammaproteobacteria	Alteromonadales	Idiomarinaceae	Idiomarina	0.981758	0.314424
K03113	August	Bacteria	Proteobacteria	Gammaproteobacteria	Cellvibrionales	Halieaceae	Haliea	2.90422	4.01991
K03113	August	Bacteria	Proteobacteria	Gammaproteobacteria	Cellvibrionales	Halieaceae	Halioglobus	1.58134	0.854218
K03113	August	Bacteria	Proteobacteria	Gammaproteobacteria	Cellvibrionales	Porticoccaceae	Porticoccus	1.30842	1.05103
K03113	August	Bacteria	Proteobacteria	Gammaproteobacteria	Cellvibrionales	Porticoccaceae	unclassified Porticoccaceae	2.10892	1.66419
K03113	August	Bacteria	Proteobacteria	Gammaproteobacteria	Oceanospirillales	Halomonadaceae	Halomonas	1.50727	NA
K03113	August	Bacteria	Proteobacteria	Gammaproteobacteria	Oceanospirillales	Oceanospirillaceae	Amphritea	1.31566	NA
K03113	August	Bacteria	Proteobacteria	Gammaproteobacteria	Oceanospirillales	Oceanospirillaceae	Marinomonas	0.459359	NA
K03113	August	Bacteria	Proteobacteria	Gammaproteobacteria	Oceanospirillales	Oceanospirillaceae	Neptuniibacter	3.23237	NA
K03113	August	Bacteria	Proteobacteria	Gammaproteobacteria	Oceanospirillales	Oceanospirillaceae	Oceanospirillum	1.71658	1.32637
K03113	August	Bacteria	Proteobacteria	Gammaproteobacteria	Pasteurellales	Pasteurellaceae	Mannheimia	6.66219	6.22731
K03113	August	Bacteria	Proteobacteria	Gammaproteobacteria	unclassified Gammaproteobacteria	unclassified Gammaproteobacteria	unclassified Gammaproteobacteria	1.98943	1.08073
K03113	August	Bacteria	Proteobacteria	Gammaproteobacteria	Vibrionales	Vibrionaceae	Vibrio	2.71257	1.61865
K14159	August	Bacteria	Proteobacteria	Gammaproteobacteria	Pseudomonadales	Moraxellaceae	Acinetobacter	1.89869	1.11482
K14159	August	Bacteria	Proteobacteria	Gammaproteobacteria	Pseudomonadales	Moraxellaceae	Psychrobacter	1.83289	1.25728
K14326	August	Bacteria	Thermodesulfobacteria	Thermodesulfobacteria	Thermodesulfobacteriales	Thermodesulfobacteriaceae	Thermodesulfobacterium	3.94381	4.06149
K02342	August	Bacteria	Verrucomicrobia	Opitutae	Opitutales	Opitutaceae	Didymococcus	2.79111	2.22907
K02342	August	Bacteria	Verrucomicrobia	Opitutae	Opitutales	Opitutaceae	unclassified Opitutaceae	1.94832	1.77553
K02342	August	Bacteria	Verrucomicrobia	Opitutae	Puniceicoccales	Puniceicoccaceae	Coraliomargarita	2.87642	2.7301
K02342	August	Bacteria	Verrucomicrobia	Verrucomicrobiae	Verrucomicrobiales	Rubritaleaceae	Rubritalea	1.3256	0.512655
K03113	August	Bacteria	Verrucomicrobia	Opitutae	Puniceicoccales	Puniceicoccaceae	Coraliomargarita	2.45996	1.70473
K03471	August	Bacteria	Verrucomicrobia	Opitutae	Opitutales	Opitutaceae	Didymococcus	1.27345	0.600535
K03471	August	Bacteria	Verrucomicrobia	Opitutae	Opitutales	Opitutaceae	Opitutus	2.77705	1.43143
K03471	August	Bacteria	Verrucomicrobia	Opitutae	Puniceicoccales	Puniceicoccaceae	Coraliomargarita	2.71738	2.46404
K14326	August	Bacteria	Verrucomicrobia	Opitutae	Puniceicoccales	Puniceicoccaceae	Coraliomargarita	2.95842	2.78746
K03041	June	Archaea	Aigarchaeota	unclassified Aigarchaeota	unclassified Aigarchaeota	unclassified Aigarchaeota	unclassified Aigarchaeota	9.56779	4.45006
K03231	June	Archaea	Candidatus Korarchaeota	unclassified Candidatus Korarchaeota	unclassified Candidatus Korarchaeota	unclassified Candidatus Korarchaeota	Candidatus Korarchaeum	3.57333	2.28798
K04801	June	Archaea	Candidatus Micrarchaeota	unclassified Candidatus Micrarchaeota	unclassified Candidatus Micrarchaeota	unclassified Candidatus Micrarchaeota	unclassified Candidatus Micrarchaeota	0.566145	0.335672
K03041	June	Archaea	Crenarchaeota	Thermoprotei	Desulfurococcales	Desulfurococcaceae	Aeropyrum	3.24007	2.67885
K03041	June	Archaea	Crenarchaeota	Thermoprotei	Desulfurococcales	Desulfurococcaceae	Desulfurococcus	1.55275	1.41504
K03041	June	Archaea	Crenarchaeota	Thermoprotei	Desulfurococcales	Desulfurococcaceae	Ignisphaera	2.14717	1.30702
K03041	June	Archaea	Crenarchaeota	Thermoprotei	Sulfolobales	Sulfolobaceae	Acidianus	2.0758	1.35202
K03041	June	Archaea	Crenarchaeota	Thermoprotei	Sulfolobales	Sulfolobaceae	Sulfolobus	0.770206	NA
K03041	June	Archaea	Crenarchaeota	Thermoprotei	Sulfolobales	unclassified Sulfolobales	unclassified Sulfolobales	3.13336	NA
K03041	June	Archaea	Crenarchaeota	Thermoprotei	Thermoproteales	Thermoproteaceae	Thermoproteus	5.88175	4.25139
K03042	June	Archaea	Crenarchaeota	Thermoprotei	Thermoproteales	Thermofilaceae	Thermofilum	3.18915	3.64851
K03047	June	Archaea	Crenarchaeota	Thermoprotei	Sulfolobales	Sulfolobaceae	Sulfolobus	5.23878	5.79022
K03055	June	Archaea	Crenarchaeota	Thermoprotei	Thermoproteales	Thermofilaceae	Thermofilum	2.94923	2.53639
K03231	June	Archaea	Crenarchaeota	Thermoprotei	Fervidicoccales	Fervidicoccaceae	Fervidicoccus	4.10444	2.65463
K03231	June	Archaea	Crenarchaeota	Thermoprotei	Sulfolobales	unclassified Sulfolobales	unclassified Sulfolobales	4.80236	4.53657
K03231	June	Archaea	Crenarchaeota	Thermoprotei	Thermoproteales	Thermofilaceae	Thermofilum	5.12249	3.00205
K03231	June	Archaea	Crenarchaeota	Thermoprotei	Thermoproteales	Thermoproteaceae	Pyrobaculum	3.23849	2.56516
K04799	June	Archaea	Crenarchaeota	Thermoprotei	Thermoproteales	Thermoproteaceae	Pyrobaculum	6.01247	7.9014
K13798	June	Archaea	Crenarchaeota	Thermoprotei	Acidilobales	Caldisphaeraceae	Caldisphaera	1.91587	0.790449
K13798	June	Archaea	Crenarchaeota	Thermoprotei	Desulfurococcales	Desulfurococcaceae	Desulfurococcus	3.7894	2.11411
K13798	June	Archaea	Crenarchaeota	Thermoprotei	Desulfurococcales	Desulfurococcaceae	Staphylothermus	3.00901	1.40558
K13798	June	Archaea	Crenarchaeota	Thermoprotei	Desulfurococcales	Desulfurococcaceae	Thermogladius	3.88951	5.4481
K13798	June	Archaea	Crenarchaeota	Thermoprotei	Desulfurococcales	Pyrodictiaceae	Hyperthermus	2.21913	0.847881
K13798	June	Archaea	Crenarchaeota	Thermoprotei	Desulfurococcales	Pyrodictiaceae	Pyrodictium	2.63097	1.975
K13798	June	Archaea	Crenarchaeota	Thermoprotei	Thermoproteales	Thermofilaceae	Thermofilum	1.72899	NA
K13798	June	Archaea	Crenarchaeota	Thermoprotei	Thermoproteales	Thermoproteaceae	Vulcanisaeta	3.35445	2.53424
K02319	June	Archaea	Euryarchaeota	Archaeoglobi	Archaeoglobales	Archaeoglobaceae	Archaeoglobus	1.96426	NA
K02319	June	Archaea	Euryarchaeota	Methanomicrobia	Methanomicrobiales	Methanocorpusculaceae	Methanocorpusculum	0.730206	NA
K02319	June	Archaea	Euryarchaeota	unclassified Euryarchaeota	unclassified Euryarchaeota	unclassified Euryarchaeota	unclassified Euryarchaeota	0.60192	NA
K02322	June	Archaea	Euryarchaeota	Methanobacteria	Methanobacteriales	Methanobacteriaceae	Methanobrevibacter	1.37371	0.532441
K02322	June	Archaea	Euryarchaeota	Methanomicrobia	Methanocellales	Methanocellaceae	Methanocella	0.446389	NA
K02322	June	Archaea	Euryarchaeota	Methanomicrobia	Methanosarcinales	Methermicoccaceae	Methermicoccus	1.01878	NA
K02322	June	Archaea	Euryarchaeota	Methanomicrobia	Methanosarcinales	unclassified Methanosarcinales	unclassified Methanosarcinales	1.06204	0.751922
K02322	June	Archaea	Euryarchaeota	Thermoplasmata	Methanomassiliicoccales	unclassified Methanomassiliicoccales	unclassified Methanomassiliicoccales	0.831012	NA
K02322	June	Archaea	Euryarchaeota	Thermoplasmata	Thermoplasmatales	Ferroplasmaceae	Ferroplasma	1.86074	NA
K02322	June	Archaea	Euryarchaeota	unclassified Euryarchaeota	unclassified Euryarchaeota	unclassified Euryarchaeota	Aciduliprofundum	0.376737	NA
K02322	June	Archaea	Euryarchaeota	unclassified Euryarchaeota	unclassified Euryarchaeota	unclassified Euryarchaeota	unclassified Euryarchaeota	4.53048	4.30513
K02323	June	Archaea	Euryarchaeota	Thermoplasmata	Thermoplasmatales	Ferroplasmaceae	Ferroplasma	0.733523	NA
K02323	June	Archaea	Euryarchaeota	unclassified Euryarchaeota	unclassified Euryarchaeota	unclassified Euryarchaeota	unclassified Euryarchaeota	2.0904	1.75285
K03041	June	Archaea	Euryarchaeota	Methanobacteria	Methanobacteriales	Methanobacteriaceae	Methanobrevibacter	0.92213	NA
K03041	June	Archaea	Euryarchaeota	Methanobacteria	Methanobacteriales	Methanothermaceae	Methanothermus	1.10157	NA
K03041	June	Archaea	Euryarchaeota	Methanomicrobia	Methanomicrobiales	Methanomicrobiaceae	Methanolacinia	2.24062	0.116426
K03041	June	Archaea	Euryarchaeota	Methanomicrobia	Methanomicrobiales	Methanomicrobiaceae	Methanomicrobium	0.503026	0.00623794
K03041	June	Archaea	Euryarchaeota	Methanopyri	Methanopyrales	Methanopyraceae	Methanopyrus	5.76412	5.5694
K03041	June	Archaea	Euryarchaeota	Thermococci	Thermococcales	Thermococcaceae	Pyrococcus	3.46752	3.14343
K03041	June	Archaea	Euryarchaeota	Thermococci	Thermococcales	Thermococcaceae	Thermococcus	2.07884	NA
K03041	June	Archaea	Euryarchaeota	unclassified Euryarchaeota	unclassified Euryarchaeota	unclassified Euryarchaeota	unclassified Euryarchaeota	0.802765	0.713274
K03042	June	Archaea	Euryarchaeota	Methanococci	Methanococcales	Methanocaldococcaceae	Methanocaldococcus	0.598162	NA
K03042	June	Archaea	Euryarchaeota	unclassified Euryarchaeota	unclassified Euryarchaeota	unclassified Euryarchaeota	unclassified Euryarchaeota	0.354478	NA
K03044	June	Archaea	Euryarchaeota	Archaeoglobi	Archaeoglobales	Archaeoglobaceae	Archaeoglobus	1.94059	NA
K03044	June	Archaea	Euryarchaeota	Methanobacteria	Methanobacteriales	Methanobacteriaceae	Methanobacterium	0.429176	0.111417
K03044	June	Archaea	Euryarchaeota	Methanobacteria	Methanobacteriales	Methanobacteriaceae	Methanothermobacter	2.04703	1.78034
K03050	June	Archaea	Euryarchaeota	unclassified Euryarchaeota	unclassified Euryarchaeota	unclassified Euryarchaeota	unclassified Euryarchaeota	1.13198	0.0868686
K03231	June	Archaea	Euryarchaeota	Halobacteria	Halobacteriales	Haloarculaceae	Natronomonas	5.31541	4.11995
K03231	June	Archaea	Euryarchaeota	Halobacteria	Haloferacales	Haloferacaceae	Halogranum	4.27868	4.02365
K03231	June	Archaea	Euryarchaeota	Methanococci	Methanococcales	Methanocaldococcaceae	Methanocaldococcus	0.907799	NA
K03231	June	Archaea	Euryarchaeota	Methanomicrobia	Methanomicrobiales	Methanoregulaceae	Methanosphaerula	7.89157	4.81009
K03231	June	Archaea	Euryarchaeota	unclassified Euryarchaeota	unclassified Euryarchaeota	unclassified Euryarchaeota	unclassified Euryarchaeota	0.186349	0.153695
K03238	June	Archaea	Euryarchaeota	unclassified Euryarchaeota	unclassified Euryarchaeota	unclassified Euryarchaeota	unclassified Euryarchaeota	0.863509	0.162638
K03242	June	Archaea	Euryarchaeota	Halobacteria	Halobacteriales	Halobacteriaceae	Halobacterium	2.36125	1.94027
K03243	June	Archaea	Euryarchaeota	unclassified Euryarchaeota	unclassified Euryarchaeota	unclassified Euryarchaeota	unclassified Euryarchaeota	0.536854	NA
K04799	June	Archaea	Euryarchaeota	Thermococci	Thermococcales	Thermococcaceae	Thermococcus	5.6871	5.38736
K04799	June	Archaea	Euryarchaeota	unclassified Euryarchaeota	unclassified Euryarchaeota	unclassified Euryarchaeota	unclassified Euryarchaeota	0.575436	NA
K04800	June	Archaea	Euryarchaeota	unclassified Euryarchaeota	unclassified Euryarchaeota	unclassified Euryarchaeota	unclassified Euryarchaeota	1.05234	NA
K04801	June	Archaea	Euryarchaeota	Archaeoglobi	Archaeoglobales	Archaeoglobaceae	Ferroglobus	0.498615	NA
K04801	June	Archaea	Euryarchaeota	Halobacteria	Haloferacales	Haloferacaceae	Haloprofundus	3.38341	NA
K04801	June	Archaea	Euryarchaeota	Halobacteria	Haloferacales	Halorubraceae	Halohasta	1.14815	NA
K04801	June	Archaea	Euryarchaeota	Halobacteria	Haloferacales	Halorubraceae	Halorubrum	0.8751	NA
K04801	June	Archaea	Euryarchaeota	Methanobacteria	Methanobacteriales	Methanobacteriaceae	Methanobrevibacter	3.58615	2.50236
K04801	June	Archaea	Euryarchaeota	Methanococci	Methanococcales	Methanocaldococcaceae	Methanocaldococcus	0.930273	0.125172
K04801	June	Archaea	Euryarchaeota	Methanomicrobia	Methanomicrobiales	Methanomicrobiaceae	Methanofollis	1.90404	0.640486
K04801	June	Archaea	Euryarchaeota	Methanomicrobia	Methanomicrobiales	Methanomicrobiaceae	Methanolacinia	1.35337	0.363815
K04801	June	Archaea	Euryarchaeota	Methanomicrobia	Methanomicrobiales	Methanomicrobiaceae	Methanoplanus	0.974814	NA
K04801	June	Archaea	Euryarchaeota	Methanomicrobia	Methanosarcinales	Methanosarcinaceae	Methanococcoides	1.01909	0.384773
K04801	June	Archaea	Euryarchaeota	Thermoplasmata	Thermoplasmatales	Ferroplasmaceae	Acidiplasma	5.97107	5.47116
K04801	June	Archaea	Euryarchaeota	Thermoplasmata	Thermoplasmatales	Picrophilaceae	Picrophilus	2.94349	2.09288
K04802	June	Archaea	Euryarchaeota	unclassified Euryarchaeota	unclassified Euryarchaeota	unclassified Euryarchaeota	unclassified Euryarchaeota	0.91464	NA
K10726	June	Archaea	Euryarchaeota	Methanobacteria	Methanobacteriales	Methanobacteriaceae	Methanobrevibacter	1.37791	NA
K10726	June	Archaea	Euryarchaeota	Thermoplasmata	Thermoplasmatales	unclassified Thermoplasmatales	unclassified Thermoplasmatales	4.87822	3.64238
K10726	June	Archaea	Euryarchaeota	unclassified Euryarchaeota	unclassified Euryarchaeota	unclassified Euryarchaeota	unclassified Euryarchaeota	0.524335	0.344809
K13798	June	Archaea	Euryarchaeota	Methanobacteria	Methanobacteriales	Methanobacteriaceae	Methanobrevibacter	5.3667	3.94675
K13798	June	Archaea	Euryarchaeota	Methanobacteria	Methanobacteriales	Methanobacteriaceae	Methanothermobacter	0.263991	NA
K13798	June	Archaea	Euryarchaeota	Thermoplasmata	unclassified Thermoplasmata	unclassified Thermoplasmata	unclassified Thermoplasmata	1.8118	1.5701
K13798	June	Archaea	Euryarchaeota	unclassified Euryarchaeota	unclassified Euryarchaeota	unclassified Euryarchaeota	unclassified Euryarchaeota	1.84731	0.623333
K14326	June	Archaea	Euryarchaeota	unclassified Euryarchaeota	unclassified Euryarchaeota	unclassified Euryarchaeota	unclassified Euryarchaeota	1.00634	0.901545
K03041	June	Archaea	Nanoarchaeota	unclassified Nanoarchaeota	Nanoarchaeales	Nanopusillaceae	Candidatus Nanopusillus	1.09117	NA
K02319	June	Archaea	Thaumarchaeota	unclassified Thaumarchaeota	Nitrosopumilales	Nitrosopumilaceae	Nitrosopumilus	0.902261	0.683647
K02322	June	Archaea	Thaumarchaeota	unclassified Thaumarchaeota	Nitrosopumilales	Nitrosopumilaceae	Nitrosopumilus	0.846078	1.43165
K02323	June	Archaea	Thaumarchaeota	unclassified Thaumarchaeota	Nitrosopumilales	Nitrosopumilaceae	Nitrosopumilus	0.47983	0.330099
K02683	June	Archaea	Thaumarchaeota	unclassified Thaumarchaeota	Nitrosopumilales	Nitrosopumilaceae	Nitrosopumilus	1.16286	0.794951
K03041	June	Archaea	Thaumarchaeota	unclassified Thaumarchaeota	Nitrosopumilales	Nitrosopumilaceae	Nitrosopumilus	0.411808	0.396113
K03047	June	Archaea	Thaumarchaeota	unclassified Thaumarchaeota	Nitrosopumilales	Nitrosopumilaceae	Nitrosopumilus	0.479766	0.30787
K03049	June	Archaea	Thaumarchaeota	unclassified Thaumarchaeota	Nitrosopumilales	Nitrosopumilaceae	Nitrosopumilus	2.01848	1.78018
K03051	June	Archaea	Thaumarchaeota	unclassified Thaumarchaeota	Nitrosopumilales	Nitrosopumilaceae	Nitrosopumilus	0.781641	0.134608
K03053	June	Archaea	Thaumarchaeota	unclassified Thaumarchaeota	Nitrosopumilales	Nitrosopumilaceae	Nitrosopumilus	0.918606	NA
K03231	June	Archaea	Thaumarchaeota	unclassified Thaumarchaeota	Nitrosopumilales	Nitrosopumilaceae	Nitrosopumilus	0.951738	1.0179
K03236	June	Archaea	Thaumarchaeota	unclassified Thaumarchaeota	Nitrosopumilales	Nitrosopumilaceae	Nitrosopumilus	0.695515	NA
K03237	June	Archaea	Thaumarchaeota	unclassified Thaumarchaeota	Nitrosopumilales	Nitrosopumilaceae	Nitrosopumilus	0.458965	0.349021
K03242	June	Archaea	Thaumarchaeota	unclassified Thaumarchaeota	Nitrosopumilales	Nitrosopumilaceae	Nitrosopumilus	0.228602	0.213577
K03243	June	Archaea	Thaumarchaeota	unclassified Thaumarchaeota	Nitrosopumilales	Nitrosopumilaceae	Nitrosopumilus	0.295437	0.277534
K03538	June	Archaea	Thaumarchaeota	unclassified Thaumarchaeota	Nitrosopumilales	Nitrosopumilaceae	Nitrosopumilus	1.96672	NA
K03540	June	Archaea	Thaumarchaeota	unclassified Thaumarchaeota	Nitrosopumilales	Nitrosopumilaceae	Nitrosopumilus	1.11378	0.552172
K04799	June	Archaea	Thaumarchaeota	unclassified Thaumarchaeota	Nitrosopumilales	Nitrosopumilaceae	Nitrosopumilus	0.740621	0.417923
K04800	June	Archaea	Thaumarchaeota	unclassified Thaumarchaeota	Nitrosopumilales	Nitrosopumilaceae	Nitrosopumilus	0.619712	0.611487
K04801	June	Archaea	Thaumarchaeota	unclassified Thaumarchaeota	Nitrosopumilales	Nitrosopumilaceae	Nitrosopumilus	1.28224	0.82889
K04802	June	Archaea	Thaumarchaeota	unclassified Thaumarchaeota	Nitrosopumilales	Nitrosopumilaceae	Nitrosopumilus	0.633573	0.304527
K07466	June	Archaea	Thaumarchaeota	unclassified Thaumarchaeota	Nitrosopumilales	Nitrosopumilaceae	Nitrosopumilus	0.69134	0.767634
K10726	June	Archaea	Thaumarchaeota	unclassified Thaumarchaeota	Nitrosopumilales	Nitrosopumilaceae	Nitrosopumilus	0.878879	0.707474
K13798	June	Archaea	Thaumarchaeota	unclassified Thaumarchaeota	Nitrosopumilales	Nitrosopumilaceae	Nitrosopumilus	0.299754	0.414575
K13798	June	Archaea	Thaumarchaeota	unclassified Thaumarchaeota	unclassified Thaumarchaeota	unclassified Thaumarchaeota	Candidatus Nitrosotalea	1.3323	0.892622
K18882	June	Archaea	Thaumarchaeota	unclassified Thaumarchaeota	Nitrosopumilales	Nitrosopumilaceae	Nitrosopumilus	0.38746	0.239356
K02342	June	Bacteria	Actinobacteria	Acidimicrobiia	Acidimicrobiales	Acidimicrobiaceae	Ilumatobacter	2.35359	2.90202
K02342	June	Bacteria	Actinobacteria	Actinobacteria	Corynebacteriales	Corynebacteriaceae	Corynebacterium	1.70756	1.03814
K02342	June	Bacteria	Actinobacteria	Actinobacteria	Micrococcales	Microbacteriaceae	Agromyces	2.39257	1.9557
K02342	June	Bacteria	Actinobacteria	Actinobacteria	Micrococcales	Microbacteriaceae	Candidatus Aquiluna	4.57195	4.2828
K02342	June	Bacteria	Actinobacteria	Actinobacteria	Micrococcales	Microbacteriaceae	Cryobacterium	1.62376	NA
K02342	June	Bacteria	Actinobacteria	Actinobacteria	Micrococcales	Microbacteriaceae	Glaciihabitans	2.09567	1.4929
K02342	June	Bacteria	Actinobacteria	Actinobacteria	Micrococcales	Microbacteriaceae	Herbiconiux	2.69935	2.43599
K02342	June	Bacteria	Actinobacteria	Actinobacteria	Micrococcales	Microbacteriaceae	Leifsonia	2.40051	0.249091
K02342	June	Bacteria	Actinobacteria	Actinobacteria	Micrococcales	Microbacteriaceae	Leucobacter	3.31361	2.02278
K02342	June	Bacteria	Actinobacteria	Actinobacteria	Micrococcales	Microbacteriaceae	Microbacterium	2.60738	2.16047
K02342	June	Bacteria	Actinobacteria	Actinobacteria	Micrococcales	Microbacteriaceae	Microterricola	1.50873	1.17258
K02342	June	Bacteria	Actinobacteria	Actinobacteria	Micrococcales	Microbacteriaceae	Yonghaparkia	3.20247	4.03389
K02342	June	Bacteria	Actinobacteria	Actinobacteria	Micrococcales	Micrococcaceae	Citricoccus	1.99067	1.4311
K02342	June	Bacteria	Actinobacteria	Actinobacteria	Micrococcales	Micrococcaceae	Kocuria	3.38668	1.5931
K02342	June	Bacteria	Actinobacteria	Actinobacteria	Micrococcales	Ruaniaceae	Ruania	2.32557	2.52245
K02342	June	Bacteria	Actinobacteria	Actinobacteria	Pseudonocardiales	Pseudonocardiaceae	Umezawaea	0.940267	NA
K03231	June	Bacteria	Actinobacteria	Actinobacteria	Micrococcales	Microbacteriaceae	Microbacterium	7.10309	5.05226
K07466	June	Bacteria	Actinobacteria	Actinobacteria	Corynebacteriales	Mycobacteriaceae	Mycobacterium	2.52706	2.70251
K12879	June	Bacteria	Actinobacteria	Actinobacteria	Pseudonocardiales	Pseudonocardiaceae	Pseudonocardia	1.76407	0.837503
K02342	June	Bacteria	Bacteroidetes	Bacteroidia	Bacteroidales	Bacteroidaceae	Bacteroides	2.00603	1.31738
K02342	June	Bacteria	Bacteroidetes	Bacteroidia	Bacteroidales	Porphyromonadaceae	Fermentimonas	3.57492	NA
K02342	June	Bacteria	Bacteroidetes	Bacteroidia	Bacteroidales	Porphyromonadaceae	Sanguibacteroides	2.80791	2.10992
K02342	June	Bacteria	Bacteroidetes	Bacteroidia	Bacteroidales	Porphyromonadaceae	unclassified Porphyromonadaceae	2.44733	2.18478
K02342	June	Bacteria	Bacteroidetes	Bacteroidia	Bacteroidales	Rikenellaceae	Alistipes	2.45963	2.35052
K02342	June	Bacteria	Bacteroidetes	Bacteroidia	Bacteroidales	Tannerellaceae	Parabacteroides	2.35107	3.2425
K02342	June	Bacteria	Bacteroidetes	Bacteroidia	Marinilabiliales	Marinilabiliaceae	Marinilabilia	5.29174	6.31514
K02342	June	Bacteria	Bacteroidetes	Bacteroidia	Marinilabiliales	Prolixibacteraceae	Draconibacterium	3.7578	1.83309
K02342	June	Bacteria	Bacteroidetes	Cytophagia	Cytophagales	Cyclobacteriaceae	Algoriphagus	2.59618	1.72875
K02342	June	Bacteria	Bacteroidetes	Cytophagia	Cytophagales	Cyclobacteriaceae	Aquiflexum	3.16711	4.29808
K02342	June	Bacteria	Bacteroidetes	Cytophagia	Cytophagales	Cyclobacteriaceae	Cyclobacterium	2.13771	NA
K02342	June	Bacteria	Bacteroidetes	Cytophagia	Cytophagales	Cyclobacteriaceae	Echinicola	2.26414	1.24518
K02342	June	Bacteria	Bacteroidetes	Cytophagia	Cytophagales	Cytophagaceae	Cytophaga	1.79598	1.53828
K02342	June	Bacteria	Bacteroidetes	Cytophagia	Cytophagales	Cytophagaceae	Saccharicrinis	1.44236	0.174206
K02342	June	Bacteria	Bacteroidetes	Cytophagia	Cytophagales	Flammeovirgaceae	Fulvivirga	2.52813	2.56507
K02342	June	Bacteria	Bacteroidetes	Cytophagia	Cytophagales	Flammeovirgaceae	Roseivirga	2.2329	0.662796
K02342	June	Bacteria	Bacteroidetes	Cytophagia	Cytophagales	Hymenobacteraceae	Pontibacter	1.65459	1.24049
K02342	June	Bacteria	Bacteroidetes	Cytophagia	Cytophagales	Persicobacteraceae	Persicobacter	2.09138	1.25142
K02342	June	Bacteria	Bacteroidetes	Flavobacteriia	Flavobacteriales	Crocinitomicaceae	Crocinitomix	1.54402	1.22419
K02342	June	Bacteria	Bacteroidetes	Flavobacteriia	Flavobacteriales	Crocinitomicaceae	Fluviicola	2.45713	2.12436
K02342	June	Bacteria	Bacteroidetes	Flavobacteriia	Flavobacteriales	Crocinitomicaceae	Lishizhenia	2.05001	1.37448
K02342	June	Bacteria	Bacteroidetes	Flavobacteriia	Flavobacteriales	Cryomorphaceae	Owenweeksia	0.378501	0.2865
K02342	June	Bacteria	Bacteroidetes	Flavobacteriia	Flavobacteriales	Flavobacteriaceae	Aequorivita	1.93879	1.22374
K02342	June	Bacteria	Bacteroidetes	Flavobacteriia	Flavobacteriales	Flavobacteriaceae	Algibacter	1.7286	1.24114
K02342	June	Bacteria	Bacteroidetes	Flavobacteriia	Flavobacteriales	Flavobacteriaceae	Aquimarina	1.77042	2.63016
K02342	June	Bacteria	Bacteroidetes	Flavobacteriia	Flavobacteriales	Flavobacteriaceae	Arenibacter	1.20848	0.627454
K02342	June	Bacteria	Bacteroidetes	Flavobacteriia	Flavobacteriales	Flavobacteriaceae	Bizionia	0.162469	NA
K02342	June	Bacteria	Bacteroidetes	Flavobacteriia	Flavobacteriales	Flavobacteriaceae	Capnocytophaga	2.38396	NA
K02342	June	Bacteria	Bacteroidetes	Flavobacteriia	Flavobacteriales	Flavobacteriaceae	Cellulophaga	1.95227	1.50557
K02342	June	Bacteria	Bacteroidetes	Flavobacteriia	Flavobacteriales	Flavobacteriaceae	Chryseobacterium	3.64849	3.63303
K02342	June	Bacteria	Bacteroidetes	Flavobacteriia	Flavobacteriales	Flavobacteriaceae	Croceibacter	0.185441	NA
K02342	June	Bacteria	Bacteroidetes	Flavobacteriia	Flavobacteriales	Flavobacteriaceae	Croceitalea	1.27357	0.351579
K02342	June	Bacteria	Bacteroidetes	Flavobacteriia	Flavobacteriales	Flavobacteriaceae	Dokdonia	0.539148	0.563452
K02342	June	Bacteria	Bacteroidetes	Flavobacteriia	Flavobacteriales	Flavobacteriaceae	Flavobacterium	2.93666	2.60337
K02342	June	Bacteria	Bacteroidetes	Flavobacteriia	Flavobacteriales	Flavobacteriaceae	Formosa	1.18119	0.797051
K02342	June	Bacteria	Bacteroidetes	Flavobacteriia	Flavobacteriales	Flavobacteriaceae	Gillisia	2.72163	1.15735
K02342	June	Bacteria	Bacteroidetes	Flavobacteriia	Flavobacteriales	Flavobacteriaceae	Gramella	0.981586	0.0889714
K02342	June	Bacteria	Bacteroidetes	Flavobacteriia	Flavobacteriales	Flavobacteriaceae	Ichthyenterobacterium	0.701743	NA
K02342	June	Bacteria	Bacteroidetes	Flavobacteriia	Flavobacteriales	Flavobacteriaceae	Imtechella	0.214005	NA
K02342	June	Bacteria	Bacteroidetes	Flavobacteriia	Flavobacteriales	Flavobacteriaceae	Kordia	1.45673	0.52017
K02342	June	Bacteria	Bacteroidetes	Flavobacteriia	Flavobacteriales	Flavobacteriaceae	Lacinutrix	1.54618	0.92147
K02342	June	Bacteria	Bacteroidetes	Flavobacteriia	Flavobacteriales	Flavobacteriaceae	Lutibacter	2.284	1.59389
K02342	June	Bacteria	Bacteroidetes	Flavobacteriia	Flavobacteriales	Flavobacteriaceae	Maribacter	2.38418	2.11102
K02342	June	Bacteria	Bacteroidetes	Flavobacteriia	Flavobacteriales	Flavobacteriaceae	Marinirhabdus	2.54631	NA
K02342	June	Bacteria	Bacteroidetes	Flavobacteriia	Flavobacteriales	Flavobacteriaceae	Mesoflavibacter	1.46784	1.07911
K02342	June	Bacteria	Bacteroidetes	Flavobacteriia	Flavobacteriales	Flavobacteriaceae	Muricauda	1.03334	NA
K02342	June	Bacteria	Bacteroidetes	Flavobacteriia	Flavobacteriales	Flavobacteriaceae	Nonlabens	1.97111	0.973577
K02342	June	Bacteria	Bacteroidetes	Flavobacteriia	Flavobacteriales	Flavobacteriaceae	Polaribacter	2.8257	3.60541
K02342	June	Bacteria	Bacteroidetes	Flavobacteriia	Flavobacteriales	Flavobacteriaceae	Psychroserpens	2.72134	2.32412
K02342	June	Bacteria	Bacteroidetes	Flavobacteriia	Flavobacteriales	Flavobacteriaceae	Salegentibacter	1.25912	0.173509
K02342	June	Bacteria	Bacteroidetes	Flavobacteriia	Flavobacteriales	Flavobacteriaceae	Salinimicrobium	0.605377	NA
K02342	June	Bacteria	Bacteroidetes	Flavobacteriia	Flavobacteriales	Flavobacteriaceae	Tenacibaculum	1.97966	1.05492
K02342	June	Bacteria	Bacteroidetes	Flavobacteriia	Flavobacteriales	Flavobacteriaceae	Ulvibacter	1.30721	0.975636
K02342	June	Bacteria	Bacteroidetes	Flavobacteriia	Flavobacteriales	Flavobacteriaceae	Winogradskyella	2.42127	2.12503
K02342	June	Bacteria	Bacteroidetes	Flavobacteriia	Flavobacteriales	Flavobacteriaceae	Xanthomarina	2.50706	1.63951
K02342	June	Bacteria	Bacteroidetes	Flavobacteriia	Flavobacteriales	Flavobacteriaceae	Zeaxanthinibacter	1.23815	0.616925
K02342	June	Bacteria	Bacteroidetes	Flavobacteriia	Flavobacteriales	Flavobacteriaceae	Zhouia	1.37298	NA
K02342	June	Bacteria	Bacteroidetes	Flavobacteriia	Flavobacteriales	Schleiferiaceae	Schleiferia	0.997447	0.536286
K02342	June	Bacteria	Bacteroidetes	Sphingobacteriia	Sphingobacteriales	Sphingobacteriaceae	Arcticibacter	0.355056	NA
K02342	June	Bacteria	Bacteroidetes	Sphingobacteriia	Sphingobacteriales	Sphingobacteriaceae	Parapedobacter	0.266496	NA
K02342	June	Bacteria	Bacteroidetes	Sphingobacteriia	Sphingobacteriales	Sphingobacteriaceae	Pedobacter	0.713705	NA
K02342	June	Bacteria	Bacteroidetes	Sphingobacteriia	Sphingobacteriales	Sphingobacteriaceae	Solitalea	0.568786	0.448286
K02342	June	Bacteria	Bacteroidetes	unclassified Bacteroidetes	unclassified Bacteroidetes	unclassified Bacteroidetes	unclassified Bacteroidetes	0.540355	NA
K03113	June	Bacteria	Bacteroidetes	Bacteroidia	Bacteroidales	Bacteroidaceae	Bacteroides	1.36748	NA
K03113	June	Bacteria	Bacteroidetes	Cytophagia	Cytophagales	Cyclobacteriaceae	Algoriphagus	2.49511	1.51954
K03113	June	Bacteria	Bacteroidetes	Flavobacteriia	Flavobacteriales	Crocinitomicaceae	Fluviicola	2.74326	2.40171
K03113	June	Bacteria	Bacteroidetes	Flavobacteriia	Flavobacteriales	Flavobacteriaceae	Aquimarina	0.799976	NA
K03113	June	Bacteria	Bacteroidetes	Flavobacteriia	Flavobacteriales	Flavobacteriaceae	Cellulophaga	1.4727	0.860505
K03113	June	Bacteria	Bacteroidetes	Flavobacteriia	Flavobacteriales	Flavobacteriaceae	Flavobacterium	3.00246	2.62803
K03113	June	Bacteria	Bacteroidetes	Flavobacteriia	Flavobacteriales	Flavobacteriaceae	Formosa	1.74968	NA
K03113	June	Bacteria	Bacteroidetes	Flavobacteriia	Flavobacteriales	Flavobacteriaceae	Lacinutrix	3.35584	3.6507
K03113	June	Bacteria	Bacteroidetes	Flavobacteriia	Flavobacteriales	Flavobacteriaceae	Lutibacter	0.300818	NA
K03113	June	Bacteria	Bacteroidetes	Flavobacteriia	Flavobacteriales	Flavobacteriaceae	Maribacter	2.67531	1.93943
K03113	June	Bacteria	Bacteroidetes	Flavobacteriia	Flavobacteriales	Flavobacteriaceae	Polaribacter	4.32712	5.95478
K03113	June	Bacteria	Bacteroidetes	Flavobacteriia	Flavobacteriales	Flavobacteriaceae	Ulvibacter	0.747916	0.138501
K03113	June	Bacteria	Bacteroidetes	Flavobacteriia	Flavobacteriales	Flavobacteriaceae	unclassified Flavobacteriaceae	1.1997	0.244294
K03113	June	Bacteria	Bacteroidetes	Flavobacteriia	Flavobacteriales	Flavobacteriaceae	Winogradskyella	3.16963	1.76566
K03113	June	Bacteria	Bacteroidetes	Flavobacteriia	unclassified Flavobacteriia	unclassified Flavobacteriia	unclassified Flavobacteriia	1.3186	NA
K10742	June	Bacteria	Bacteroidetes	Cytophagia	Cytophagales	Cyclobacteriaceae	Algoriphagus	1.31082	0.909587
K10742	June	Bacteria	Bacteroidetes	Flavobacteriia	Flavobacteriales	Flavobacteriaceae	Flavobacterium	4.19327	1.95344
K14326	June	Bacteria	Bacteroidetes	Cytophagia	Cytophagales	Flammeovirgaceae	Cesiribacter	3.05028	2.90346
K14326	June	Bacteria	Bacteroidetes	Flavobacteriia	Flavobacteriales	Flavobacteriaceae	Meridianimaribacter	2.71886	2.90157
K14326	June	Bacteria	Bacteroidetes	Saprospiria	Saprospirales	Haliscomenobacteraceae	Phaeodactylibacter	1.46041	NA
K02342	June	Bacteria	Chlamydiae	Chlamydiia	Parachlamydiales	Parachlamydiaceae	Parachlamydia	2.33669	NA
K02342	June	Bacteria	Chloroflexi	Anaerolineae	Anaerolineales	Anaerolineaceae	Anaerolinea	1.71289	NA
K03113	June	Bacteria	Cyanobacteria	unclassified Cyanobacteria	Oscillatoriales	Microcoleaceae	Arthrospira	2.24087	0.975509
K03113	June	Bacteria	Cyanobacteria	unclassified Cyanobacteria	Synechococcales	Merismopediaceae	Aphanocapsa	1.6565	0.902599
K02342	June	Bacteria	Firmicutes	Clostridia	Clostridiales	Clostridiaceae	Clostridium	1.96677	0.952778
K03231	June	Bacteria	Firmicutes	Bacilli	Bacillales	Paenibacillaceae	Paenibacillus	2.92537	2.74404
K04802	June	Bacteria	Firmicutes	Bacilli	Bacillales	Bacillaceae	Bacillus	0.443397	0.361015
K02342	June	Bacteria	Proteobacteria	Alphaproteobacteria	Pelagibacterales	Pelagibacteraceae	Candidatus Pelagibacter	1.14357	0.874334
K02342	June	Bacteria	Proteobacteria	Alphaproteobacteria	Pelagibacterales	Pelagibacteraceae	unclassified Pelagibacteraceae	0.543117	0.371585
K02342	June	Bacteria	Proteobacteria	Alphaproteobacteria	Rhizobiales	Hyphomicrobiaceae	Devosia	1.32381	NA
K02342	June	Bacteria	Proteobacteria	Alphaproteobacteria	Rhizobiales	Hyphomicrobiaceae	Rhodoplanes	1.48494	0.717661
K02342	June	Bacteria	Proteobacteria	Alphaproteobacteria	Rhizobiales	Phyllobacteriaceae	Mesorhizobium	3.31157	1.95338
K02342	June	Bacteria	Proteobacteria	Alphaproteobacteria	Rhizobiales	Rhizobiaceae	Rhizobium	2.78415	2.53674
K02342	June	Bacteria	Proteobacteria	Alphaproteobacteria	Rhizobiales	Xanthobacteraceae	Pseudolabrys	1.61686	0.730953
K02342	June	Bacteria	Proteobacteria	Alphaproteobacteria	Rhodobacterales	Rhodobacteraceae	Leisingera	2.90419	2.36167
K02342	June	Bacteria	Proteobacteria	Alphaproteobacteria	Rhodobacterales	Rhodobacteraceae	Litoreibacter	4.21575	3.78646
K02342	June	Bacteria	Proteobacteria	Alphaproteobacteria	Rhodobacterales	Rhodobacteraceae	Loktanella	2.69886	1.96086
K02342	June	Bacteria	Proteobacteria	Alphaproteobacteria	Rhodobacterales	Rhodobacteraceae	Marivita	3.22764	1.1922
K02342	June	Bacteria	Proteobacteria	Alphaproteobacteria	Rhodobacterales	Rhodobacteraceae	Octadecabacter	1.35872	1.00181
K02342	June	Bacteria	Proteobacteria	Alphaproteobacteria	Rhodobacterales	Rhodobacteraceae	Phaeobacter	3.27695	1.14774
K02342	June	Bacteria	Proteobacteria	Alphaproteobacteria	Rhodobacterales	Rhodobacteraceae	Pseudorhodobacter	2.86757	3.84166
K02342	June	Bacteria	Proteobacteria	Alphaproteobacteria	Rhodobacterales	Rhodobacteraceae	Rhodobacter	1.04831	NA
K02342	June	Bacteria	Proteobacteria	Alphaproteobacteria	Rhodobacterales	Rhodobacteraceae	Roseobacter	1.16923	0.894622
K02342	June	Bacteria	Proteobacteria	Alphaproteobacteria	Rhodobacterales	Rhodobacteraceae	Ruegeria	1.86329	0.722592
K02342	June	Bacteria	Proteobacteria	Alphaproteobacteria	Rhodobacterales	Rhodobacteraceae	Sulfitobacter	2.8886	2.07497
K02342	June	Bacteria	Proteobacteria	Alphaproteobacteria	Rhodobacterales	Rhodobacteraceae	Thalassobium	0.265932	NA
K02342	June	Bacteria	Proteobacteria	Alphaproteobacteria	Rhodobacterales	Rhodobacteraceae	Thioclava	2.75505	1.99858
K02342	June	Bacteria	Proteobacteria	Alphaproteobacteria	Rhodospirillales	Rhodospirillaceae	Phaeospirillum	1.57835	0.761391
K02342	June	Bacteria	Proteobacteria	Betaproteobacteria	Burkholderiales	Alcaligenaceae	Bordetella	2.27348	1.26287
K02342	June	Bacteria	Proteobacteria	Betaproteobacteria	Burkholderiales	Alcaligenaceae	Pusillimonas	2.38715	1.33761
K02342	June	Bacteria	Proteobacteria	Betaproteobacteria	Burkholderiales	Burkholderiaceae	Cupriavidus	2.35067	1.34697
K02342	June	Bacteria	Proteobacteria	Betaproteobacteria	Burkholderiales	Burkholderiaceae	Polynucleobacter	2.44155	1.30665
K02342	June	Bacteria	Proteobacteria	Betaproteobacteria	Burkholderiales	Comamonadaceae	Acidovorax	2.24857	1.92517
K02342	June	Bacteria	Proteobacteria	Betaproteobacteria	Burkholderiales	Comamonadaceae	Caldimonas	2.78113	2.401
K02342	June	Bacteria	Proteobacteria	Betaproteobacteria	Burkholderiales	Comamonadaceae	Curvibacter	2.89702	1.56127
K02342	June	Bacteria	Proteobacteria	Betaproteobacteria	Burkholderiales	Comamonadaceae	Hydrogenophaga	2.465	1.94844
K02342	June	Bacteria	Proteobacteria	Betaproteobacteria	Burkholderiales	Comamonadaceae	Hylemonella	1.84833	0.928114
K02342	June	Bacteria	Proteobacteria	Betaproteobacteria	Burkholderiales	Comamonadaceae	Limnohabitans	2.49403	1.61682
K02342	June	Bacteria	Proteobacteria	Betaproteobacteria	Burkholderiales	Comamonadaceae	Polaromonas	2.60188	1.8279
K02342	June	Bacteria	Proteobacteria	Betaproteobacteria	Burkholderiales	Comamonadaceae	Rhodoferax	3.0025	2.12112
K02342	June	Bacteria	Proteobacteria	Betaproteobacteria	Burkholderiales	Comamonadaceae	Simplicispira	2.20501	0.948988
K02342	June	Bacteria	Proteobacteria	Betaproteobacteria	Burkholderiales	Comamonadaceae	Variovorax	1.93923	1.14238
K02342	June	Bacteria	Proteobacteria	Betaproteobacteria	Nitrosomonadales	Gallionellaceae	Sulfuricella	1.90379	1.14989
K02342	June	Bacteria	Proteobacteria	Betaproteobacteria	Nitrosomonadales	Methylophilaceae	Methylobacillus	1.34811	NA
K02342	June	Bacteria	Proteobacteria	Betaproteobacteria	Nitrosomonadales	Methylophilaceae	Methylotenera	2.09062	1.20813
K02342	June	Bacteria	Proteobacteria	Betaproteobacteria	Nitrosomonadales	Methylophilaceae	Methylovorus	1.20074	0.617932
K02342	June	Bacteria	Proteobacteria	Betaproteobacteria	Nitrosomonadales	Methylophilaceae	unclassified Methylophilaceae	1.91662	1.20051
K02342	June	Bacteria	Proteobacteria	Betaproteobacteria	Nitrosomonadales	Nitrosomonadaceae	Nitrosomonas	1.13021	NA
K02342	June	Bacteria	Proteobacteria	Betaproteobacteria	Nitrosomonadales	Sterolibacteriaceae	Methyloversatilis	3.00151	1.65763
K02342	June	Bacteria	Proteobacteria	Betaproteobacteria	Nitrosomonadales	unclassified Nitrosomonadales	unclassified Nitrosomonadales	0.869816	0.240733
K02342	June	Bacteria	Proteobacteria	Betaproteobacteria	Rhodocyclales	Rhodocyclaceae	Propionivibrio	1.48928	1.12373
K02342	June	Bacteria	Proteobacteria	Betaproteobacteria	Rhodocyclales	Zoogloeaceae	Azoarcus	1.28493	0.627104
K02342	June	Bacteria	Proteobacteria	Betaproteobacteria	Rhodocyclales	Zoogloeaceae	Thauera	2.83243	2.46397
K02342	June	Bacteria	Proteobacteria	Betaproteobacteria	Rhodocyclales	Zoogloeaceae	Zoogloea	1.1357	0.841747
K02342	June	Bacteria	Proteobacteria	Betaproteobacteria	unclassified Betaproteobacteria	unclassified Betaproteobacteria	unclassified Betaproteobacteria	2.51153	1.55753
K02342	June	Bacteria	Proteobacteria	Deltaproteobacteria	Myxococcales	Kofleriaceae	Haliangium	1.38102	NA
K02342	June	Bacteria	Proteobacteria	Gammaproteobacteria	Alteromonadales	Alteromonadaceae	Glaciecola	4.8993	4.20965
K02342	June	Bacteria	Proteobacteria	Gammaproteobacteria	Alteromonadales	Alteromonadaceae	Marinobacter	4.5908	4.36185
K02342	June	Bacteria	Proteobacteria	Gammaproteobacteria	Alteromonadales	Alteromonadaceae	Paraglaciecola	1.6134	NA
K02342	June	Bacteria	Proteobacteria	Gammaproteobacteria	Alteromonadales	Alteromonadaceae	Tamilnaduibacter	3.00367	2.7605
K02342	June	Bacteria	Proteobacteria	Gammaproteobacteria	Alteromonadales	Colwelliaceae	Thalassomonas	1.57676	0.360789
K02342	June	Bacteria	Proteobacteria	Gammaproteobacteria	Alteromonadales	Moritellaceae	Moritella	2.29192	1.37919
K02342	June	Bacteria	Proteobacteria	Gammaproteobacteria	Alteromonadales	Pseudoalteromonadaceae	Pseudoalteromonas	0.716232	0.532645
K02342	June	Bacteria	Proteobacteria	Gammaproteobacteria	Cellvibrionales	Cellvibrionaceae	Agarilytica	2.06935	0.198382
K02342	June	Bacteria	Proteobacteria	Gammaproteobacteria	Cellvibrionales	Cellvibrionaceae	Cellvibrio	1.97365	NA
K02342	June	Bacteria	Proteobacteria	Gammaproteobacteria	Cellvibrionales	Cellvibrionaceae	Teredinibacter	2.02472	NA
K02342	June	Bacteria	Proteobacteria	Gammaproteobacteria	Cellvibrionales	Halieaceae	Halioglobus	2.42845	1.49087
K02342	June	Bacteria	Proteobacteria	Gammaproteobacteria	Cellvibrionales	Halieaceae	unclassified Halieaceae	2.11175	1.16714
K02342	June	Bacteria	Proteobacteria	Gammaproteobacteria	Cellvibrionales	Porticoccaceae	Porticoccus	0.856132	0.149315
K02342	June	Bacteria	Proteobacteria	Gammaproteobacteria	Cellvibrionales	Porticoccaceae	unclassified Porticoccaceae	1.28231	0.777703
K02342	June	Bacteria	Proteobacteria	Gammaproteobacteria	Cellvibrionales	Spongiibacteraceae	Oceanicoccus	0.884561	0.487418
[truncated: 45 more rows]

## Sheet: Supplemental_table_S7_nitrifica
Supplemental Table S7. Information on individual coding sequences (CDS) that were annotated to nitrification genes belonging to the KEGG reference pathway "Nitrogen metabolism" (map00910) including phylogenetic and functional (KEGG) annotations, and transcripts per million (TPM) of raw DNA sequences that mapped to each CDS.
[truncated: 36 more rows]

[truncated: 6 more sheets: Supplemental_table_S8_nitrate_r, Supplemental_table_S9_denitrifi, Supplemental_table_S10_photosyn, Supplemental_table_S11_lignin_C, Supplemental_table_S12_methane_, Supplemental_table_S13_C-fix]
